# Supplementary material for: Maternal antibiotic exposure enhances ILC2 activation in neonates via downregulation of IFN1 signaling
Source: Nat Commun. 2023 Dec 14;14:8332. doi: 10.1038/s41467-023-43903-x (PMC10721923; doi:10.1038/s41467-023-43903-x)
Supplement: Supplementary file 4 — Supplementary Data 1-5 [file 41467_2023_43903_MOESM4_ESM.xlsx]

## Sheet: Supplementary Data-1
	Supplementary Data-1. Antibodies used for flow cytometry in this study.
	Antibody	Clone	Fluor	Manufacturer	Antibody Usage
	TCRβ	H57-597	Biotin	BioLegend	0.25 µg per 10^6 cells in 100 µL volume
	NK1.1	PK136	Biotin	BioLegend	0.25 µg per 10^6 cells in 100 µL volume
	CD4	GK1.5	Biotin	BioLegend	0.25 µg per 10^6 cells in 100 µL volume
	CD11c	N418	Biotin	BioLegend	0.25 µg per 10^6 cells in 100 µL volume
	CD5	53-7.3	Biotin	BioLegend	0.06 µg per 10^6 cells in 100 µl volume
	CD8a	53-6.7	Biotin	BioLegend	0.25 µg per 10^6 cells in 100 µL volume
	TER-119	TER-119	Biotin	Invitrogen	0.25 µg per 10^6 cells in 100 µL volume
	CD11b	M1/70	Biotin	Invitrogen	0.125 µg per 10^6 cells in 100 µL volume
	Ly-6G	RB6-8C5	Biotin	Invitrogen	0.5 µg per 10^6 cells in 100 µL volume
	CD3e	17A2	Biotin	Invitrogen	0.25 µg per 10^6 cells in 100 µL volume
	CD45R/B220	RA3-6B2	Biotin	Invitrogen	1 µg per 10^6 cells in 100 µL volume
	Streptavidin	——	APC	Invitrogen	0.25 µg per 10^6 cells in 100 µL volume
	Streptavidin	——	PE-Cy7	Invitrogen	0.25 µg per 10^6 cells in 100 µL volume
	Streptavidin	——	FITC	Invitrogen	0.25 µg per 10^6 cells in 100 µL volume
	CD11c	N418	FITC	Invitrogen	0.25 µg per 10^6 cells in 100 µL volume
	Siglec F	1RNM44N	PE	Invitrogen	0.06 µg per 10^6 cells in 100 µl volume
	CD90.2	53-2.1	PE-Cy7/eFluor450	Invitrogen	0.06 µg per 10^6 cells in 100 µl volume
	CD25	PC61.5	FITC/ PE-Cy7	Invitrogen	0.25 µg per 10^6 cells in 100 µL volume
	ST2	DIH9	PE	BioLegend	0.5 µg per 10^6 cells in 100 µL volume
	Ki-67	SolA15	FITC	Invitrogen	0.25 µg per 10^6 cells in 100 µL volume
	Phospho-STAT1(Ser727)	A15158B	PE	BioLegend	0.25 µg per 10^6 cells in 100 µL volume
	Mouse IgG1 Isotype	MOPC-21	PE	BioLegend	0.25 µg per 10^6 cells in 100 µL volume
	Phospho-STAT2 (Tyr690)	P52630	PE	CST	0.25 µg per 10^6 cells in 100 µL volume
	IL-5	TRFK5	APC	BioLegend	0.25 µg per 10^6 cells in 100 µL volume
	IL-13	eBio13A	PE	Invitrogen	0.25 µg per 10^6 cells in 100 µL volume
	GPR41	1D10B7	——	Abcam	1:1000
	Live/Dead cell stain kit	——	KO525	ThermoFisher Scientific	1:500

## Sheet: Supplementary Data-2
Supplementary Data-2. Non-targeted metabolomic profiling
Name	Formula	RT [min]	m/z	Log2（Fold Change）	P value	ROC	VIP	Up.Down
Aacetic acid	C10 H9 N O2	9.609	176.071	-1.48852	4.01698e-05	1	1.9489	down
XLR11 N-(2-fluoropentyl) isomer	C21 H28 F N O	10.148	330.227	-1.79602	0.00029782	1	1.95129	down
Quinoline	C9 H7 N	9.609	130.065	-1.51258	0.000298301	1	1.90255	down
Lactic acid	C11 H11 N O3	9.103	206.081	-1.39446	0.00115818	1	1.90497	down
LPE 20:5	C25 H42 N O7 P	14.204	500.277	-1.73154	0.000352137	1	1.93381	down
Sodium butyrate	C4 H7 O2 Na	7.099	211.057	-2.8903	0.000381812	1	1.93171	down
PC (18:5e/2:0)	C28 H48 N O7 P	14.103	542.324	-2.00512	0.000541885	1	1.89317	down
Sebacic acid	C10 H18 O4	9.126	203.127	-2.6823	0.000716908	1	1.91059	down
Phosphocholine	C5 H14 N O4 P	14.094	184.073	-1.02521	0.00099861	1	1.85256	down
LPE 14:0	C19 H40 N O7 P	14.209	426.261	-1.37359	0.000337252	1	1.9122	down
PC (18:2/20:3)	C46 H82 N O8 P	15.1	808.581	1.36775	0.00214162	1	1.80219	up
1-Methylguanosine	C11 H15 N5 O5	5.237	298.113	-1.21448	0.00219508	1	1.87327	down
Leukotriene B4	C20 H30 O6	15.431	367.213	0.698955	0.002432	1	1.79791	up
LPC 12:0	C20 H42 N O7 P	13.437	440.277	-1.04685	0.0034729	1	1.8127	down
Sodium propionate	C3 H5 O2 Na	14.757	303.232	-1.85369	0.0036355	1	1.86248	down
2,5-Furandicarboxylic acid	C6 H4 O5	2.133	157.013	-1.50979	0.00395057	1	1.75686	down
LPC 18:4	C26 H46 N O7 P	13.983	516.308	-1.74155	0.00423162	1	1.82613	down
6-Pentyl-2H-pyran-2-one	C10 H14 O2	9.125	167.107	-2.35281	0.00447092	1	1.88006	down
D-Erythro-sphingosine 1-phosphate	C18 H38 N O5 P	14.307	342.3	-1.78486	0.00471047	1	1.85226	down
PC (18:5e/4:0)	C30 H52 N O7 P	14.604	570.355	-1.24469	0.00493386	1	1.76496	down
Pregnenolone	C21 H32 O2	14.93	317.248	-1.62728	0.00499515	1	1.86215	down
1-Methyladenosine	C11 H15 N5 O4	1.868	282.119	-0.813761	0.00793076	1	1.69973	down
S-Adenosylmethionine	C15 H22 N6 O5 S	1.299	399.144	-0.705427	0.00823015	1	1.72359	down
Hypotaurine	C2 H7 N O2 S	1.309	110.027	-0.494961	0.00869447	1	1.75057	down
LPE 16:0	C21 H44 N O7 P	14.683	454.293	-0.296738	0.00910056	1	1.67384	down
DL-Tryptophan	C11 H12 N2 O2	6.789	205.097	-0.796788	0.00960407	1	1.685	down
LPC 22:6	C30 H50 N O7 P	14.449	568.34	-0.757252	0.0114721	1	1.64923	down
ethyl 4-({[(3-morpholinopropyl)amino]carbothioyl}amino)benzoate	C17 H25 N3 O3 S	6.292	352.16	-1.30679	0.0118577	1	1.7371	down
N epsilon,N epsilon,N epsilon-trimethyllysine	C9 H20 N2 O2	1.247	189.159	-0.896171	0.0126075	1	1.66176	down
Palmitoylcarnitine	C23 H45 N O4	13.664	400.342	-0.818906	0.0130018	0.9375	1.64868	down
gamma-Glutamylleucine	C11 H20 N2 O5	7.623	261.144	-0.926425	0.0134662	0.9375	1.62723	down
SM (d16:2/12:0)	C33 H65 N2 O6 P	15.511	617.465	-1.70536	0.0137843	1	1.6775	down
Indole-3-acrylic acid	C11 H9 N O2	6.696	188.07	-0.963816	0.0149592	0.9375	1.63119	down
PC (17:0/17:0)	C42 H84 N O8 P	15.334	762.6	1.02989	0.01572	1	1.65273	up
16,16-Dimethyl prostaglandin A1	C22 H36 O4	14.563	347.258	-1.06963	0.0173304	1	1.71754	down
Tyrosylalanine	C12 H16 N2 O4	5.81	253.117	1.06945	0.0189367	1	1.63615	up
PC (18:5e/6:0)	C32 H56 N O7 P	15.019	598.386	-1.67637	0.0194259	1	1.71968	down
LPC 18:3	C26 H48 N O7 P	14.274	518.324	-0.513096	0.0195859	0.9375	1.58975	down
7-Methylguanine	C6 H7 N5 O	1.668	166.072	-0.629124	0.020006	0.9375	1.59015	down
N1-(2,3-dihydro-1,4-benzodioxin-2-ylmethyl)-2,2-dimethylpropanamide	C14 H19 N O3	11.029	228.159	-0.894383	0.0226884	0.9375	1.61985	down
PC (14:1e/20:5)	C42 H74 N O7 P	15.562	736.515	-1.13406	0.0242444	1	1.57885	down
N6-Succinyl Adenosine	C14 H17 N5 O8	6.43	384.115	-1.33022	0.0266675	1	1.65432	down
6-Methylnicotinamide	C7 H8 N2 O	1.308	137.071	0.497482	0.0301074	0.9375	1.51154	up
9,10-Dihome	C18 H34 O4	13.419	315.253	1.00209	0.0306527	0.9375	1.59392	up
Hexanoylcarnitine	C13 H25 N O4	8.812	260.186	-0.6882	0.0308838	0.9375	1.55068	down
PC (18:3e/2:0)	C28 H52 N O7 P	14.686	546.355	-0.622931	0.0366215	1	1.48768	down
ACar 7:0	C14 H28 N O4	9.629	274.201	-1.54186	0.0377643	1	1.62038	down
Proline-hydroxyproline	C10 H16 N2 O4	1.347	229.118	-1.04298	0.0384463	0.875	1.53235	down
3-[(4-hydroxyphenyl)methyl]-octahydropyrrolo[1,2-a]pyrazine-1,4-dione	C14 H16 N2 O3	7.524	279.137	0.587878	0.0398264	1	1.45708	up
L-(+)-Citrulline	C6 H13 N3 O3	1.306	176.103	-0.773419	0.0409213	0.9375	1.5182	down

## Sheet: Supplementary Data-3
Supplementary Data-3. SMART-seq data
Gene name	Transcript_id	Log2(Fold Change)	Adjusted p-Value	Regulation	Significant
Ly6d	ENSMUST00000040404	3.22237	8.45499e-08	up	yes
Gm20069	ENSMUST00000178938	3.44387	1.06956e-07	up	yes
Xist	ENSMUST00000127786;ENSMUST00000153883	-11.49	1.13071e-07	down	yes
Hist1h2ao	ENSMUST00000091745	3.13942	1.5469e-07	up	yes
H2-Ab1	ENSMUST00000040828;ENSMUST00000236643;ENSMUST00000174875;ENSMUST00000235980;ENSMUST00000237429;ENSMUST00000237342;ENSMUST00000237866;ENSMUST00000173103	2.86775	1.26191e-06	up	yes
Ccne2	ENSMUST00000108324;ENSMUST00000029866;ENSMUST00000144438;ENSMUST00000149075;ENSMUST00000170901;ENSMUST00000145430;ENSMUST00000147725	11.8205	3.70543e-06	up	yes
Dnmt3a	ENSMUST00000020991;ENSMUST00000172719;ENSMUST00000085826;ENSMUST00000174102;ENSMUST00000174774;ENSMUST00000172816;ENSMUST00000172879;ENSMUST00000172689;ENSMUST00000172913;ENSMUST00000111186;ENSMUST00000174272;ENSMUST00000172509;ENSMUST00000173700;ENSMUST00000174733;ENSMUST00000173197;ENSMUST00000174817;ENSMUST00000174483;ENSMUST00000172749	-7.52438	4.02539e-06	down	yes
Kap	ENSMUST00000048032;ENSMUST00000203168	-2.25343	7.15966e-06	up	yes
Mybl2	ENSMUST00000018005;ENSMUST00000142729;ENSMUST00000133322;ENSMUST00000137620;ENSMUST00000138414	11.361	7.56216e-06	up	yes
Snip1	ENSMUST00000052183;ENSMUST00000145733	-17.4485	1.34101e-05	down	yes
Tktl1	ENSMUST00000010127;ENSMUST00000156959	-17.3655	1.95655e-05	down	yes
H2-Ob	ENSMUST00000095342;ENSMUST00000237064;ENSMUST00000173764;ENSMUST00000172952;ENSMUST00000173681;ENSMUST00000167280;ENSMUST00000236838	16.2187	2.8476e-05	up	yes
Cwc25	ENSMUST00000018685;ENSMUST00000124356;ENSMUST00000107579;ENSMUST00000152395	-2.46247	3.35117e-05	down	yes
Mipep	ENSMUST00000063562;ENSMUST00000224635;ENSMUST00000225043;ENSMUST00000223709;ENSMUST00000225506	-16.0575	4.43985e-05	down	yes
Mxd1	ENSMUST00000001184;ENSMUST00000204437;ENSMUST00000203946;ENSMUST00000205076	-6.64045	5.51482e-05	down	yes
Fam13b	ENSMUST00000040506;ENSMUST00000237302;ENSMUST00000238068;ENSMUST00000236786;ENSMUST00000235499;ENSMUST00000237676;ENSMUST00000235529;ENSMUST00000236598;ENSMUST00000238047;ENSMUST00000235364;ENSMUST00000237051;ENSMUST00000238059;ENSMUST00000237576	10.5546	5.76023e-05	up	yes
Pctp	ENSMUST00000020864	-9.64298	8.98908e-05	down	yes
Pigu	ENSMUST00000077626;ENSMUST00000125334;ENSMUST00000165234;ENSMUST00000124419;ENSMUST00000139854	-8.52473	9.09347e-05	down	yes
Adm	ENSMUST00000033054;ENSMUST00000185766	-9.20488	9.8714e-05	down	yes
Tmco3	ENSMUST00000045229;ENSMUST00000210600;ENSMUST00000211645;ENSMUST00000211402;ENSMUST00000211517;ENSMUST00000210402;ENSMUST00000210762;ENSMUST00000210750;ENSMUST00000210063	9.39978	0.000107441	up	yes
Csgalnact1	ENSMUST00000078350;ENSMUST00000150083;ENSMUST00000143586;ENSMUST00000136060;ENSMUST00000211871;ENSMUST00000125727;ENSMUST00000130214;ENSMUST00000139141	-15.896	0.000109188	down	yes
Tm7sf3	ENSMUST00000037709;ENSMUST00000127529;ENSMUST00000138476;ENSMUST00000147027	-8.33565	0.000111941	down	yes
Plaur	ENSMUST00000002284;ENSMUST00000205877;ENSMUST00000206636;ENSMUST00000206935;ENSMUST00000206514;ENSMUST00000206693	-2.5335	0.000158646	down	yes
Spty2d1	ENSMUST00000061639;ENSMUST00000208588	-1.81847	0.00020083	down	yes
Tiparp	ENSMUST00000047906;ENSMUST00000154094;ENSMUST00000130705	-1.83523	0.000203753	down	yes
Nfkbiz	ENSMUST00000114458;ENSMUST00000231463;ENSMUST00000096026;ENSMUST00000139373;ENSMUST00000114457;ENSMUST00000036273	-2.04301	0.000208959	down	yes
Slc35f2	ENSMUST00000048670;ENSMUST00000216515	-17.1888	0.000218389	down	yes
Rrad	ENSMUST00000034351;ENSMUST00000212163	-1.75946	0.000239382	down	yes
Atf3	ENSMUST00000027941;ENSMUST00000195117;ENSMUST00000131854	-1.92293	0.000242575	down	yes
Ccdc171	ENSMUST00000231339;ENSMUST00000183729;ENSMUST00000125077;ENSMUST00000053414;ENSMUST00000126429;ENSMUST00000107202	11.266	0.000248102	up	yes
Anxa2	ENSMUST00000034756;ENSMUST00000143878;ENSMUST00000134907;ENSMUST00000123470;ENSMUST00000136282;ENSMUST00000154591	2.09555	0.000249482	up	yes
Tlr4	ENSMUST00000147008;ENSMUST00000143580;ENSMUST00000048096;ENSMUST00000107365	-14.893	0.000260847	down	yes
Tmem86a	ENSMUST00000010451;ENSMUST00000211066	-8.05859	0.000284804	down	yes
Dhx32	ENSMUST00000033290;ENSMUST00000211450;ENSMUST00000135989;ENSMUST00000130182;ENSMUST00000149876;ENSMUST00000140593;ENSMUST00000136301;ENSMUST00000146211;ENSMUST00000063669;ENSMUST00000106139	-7.26877	0.000321353	down	yes
Vps37b	ENSMUST00000040967;ENSMUST00000199306;ENSMUST00000199741	-1.57277	0.000327304	down	yes
Akr1c12	ENSMUST00000021632	-2.32879	0.000329677	down	yes
Gm10591	ENSMUST00000178168	19.1522	0.000335318	up	yes
Usp11	ENSMUST00000033383;ENSMUST00000149960;ENSMUST00000137101;ENSMUST00000127294	9.72186	0.000339408	up	yes
Mocs1	ENSMUST00000024797;ENSMUST00000173033;ENSMUST00000165390;ENSMUST00000173430;ENSMUST00000174268;ENSMUST00000173362;ENSMUST00000174647	-10.0432	0.000347015	down	yes
H2bc14	ENSMUST00000224651	10.9922	0.000355375	up	yes
Sbf2	ENSMUST00000171218;ENSMUST00000165449;ENSMUST00000033058;ENSMUST00000167652;ENSMUST00000167880;ENSMUST00000164759;ENSMUST00000166885;ENSMUST00000164559;ENSMUST00000211732;ENSMUST00000169740;ENSMUST00000171378;ENSMUST00000165992;ENSMUST00000166020;ENSMUST00000164525;ENSMUST00000164599	-6.81847	0.000459295	down	yes
Gm13304	ENSMUST00000098123	19.0536	0.000499045	up	yes
Engase	ENSMUST00000135383;ENSMUST00000168785;ENSMUST00000171769;ENSMUST00000166995;ENSMUST00000043447;ENSMUST00000172279;ENSMUST00000139813;ENSMUST00000168689;ENSMUST00000139917	10.8083	0.0005273	up	yes
Tbc1d20	ENSMUST00000028963;ENSMUST00000140482;ENSMUST00000141373;ENSMUST00000147591;ENSMUST00000144252	-6.41628	0.000556837	down	yes
Aldh18a1	ENSMUST00000176939;ENSMUST00000134749;ENSMUST00000025979;ENSMUST00000149476;ENSMUST00000175932;ENSMUST00000175967;ENSMUST00000155613;ENSMUST00000176955	-6.74967	0.000556995	down	yes
Galk2	ENSMUST00000094604;ENSMUST00000110454;ENSMUST00000134798;ENSMUST00000028636;ENSMUST00000134337;ENSMUST00000135782;ENSMUST00000140873;ENSMUST00000131643;ENSMUST00000125084	-9.74761	0.000571238	down	yes
Wdr76	ENSMUST00000028676;ENSMUST00000110603;ENSMUST00000099473;ENSMUST00000132373;ENSMUST00000110602	10.8017	0.000572829	up	yes
Lck	ENSMUST00000102596;ENSMUST00000067240;ENSMUST00000167288;ENSMUST00000134336;ENSMUST00000127943;ENSMUST00000123640;ENSMUST00000132030;ENSMUST00000139957	1.93787	0.000620178	up	yes
Eif2ak1	ENSMUST00000100487;ENSMUST00000140013;ENSMUST00000154767	-6.78031	0.000669088	down	yes
Ndel1	ENSMUST00000018880;ENSMUST00000108672;ENSMUST00000101017;ENSMUST00000127469;ENSMUST00000144300;ENSMUST00000143899	-1.87952	0.000680178	down	yes
Sh3bp5	ENSMUST00000091903;ENSMUST00000147586;ENSMUST00000100730;ENSMUST00000140002	-7.26008	0.000691536	down	yes
Hs3st1	ENSMUST00000053116;ENSMUST00000152057;ENSMUST00000117944;ENSMUST00000137142	-1.61191	0.000707403	down	yes
Il4	ENSMUST00000140684;ENSMUST00000150568;ENSMUST00000127858;ENSMUST00000000889	15.187	0.000762797	up	yes
Vps50	ENSMUST00000001412;ENSMUST00000184780;ENSMUST00000170873;ENSMUST00000184461;ENSMUST00000164052;ENSMUST00000183935;ENSMUST00000184959;ENSMUST00000183532;ENSMUST00000184411	-9.45013	0.000790095	down	yes
Abt1	ENSMUST00000041782	-1.84134	0.000833611	down	yes
Tent2	ENSMUST00000225868;ENSMUST00000048702;ENSMUST00000224464;ENSMUST00000223975;ENSMUST00000226081;ENSMUST00000224545	-8.13419	0.00086032	down	yes
Septin4	ENSMUST00000239011;ENSMUST00000132723;ENSMUST00000123081;ENSMUST00000143950;ENSMUST00000107962;ENSMUST00000134923;ENSMUST00000133638;ENSMUST00000018544;ENSMUST00000107961;ENSMUST00000060360;ENSMUST00000140398;ENSMUST00000148216;ENSMUST00000133202;ENSMUST00000107960;ENSMUST00000127414;ENSMUST00000135175;ENSMUST00000063156;ENSMUST00000122067;ENSMUST00000136229;ENSMUST00000122945	15.3948	0.00089593	up	yes
Gzma	ENSMUST00000023897;ENSMUST00000224282	4.7431	0.000905019	up	yes
2810403D21Rik	ENSMUST00000144421;ENSMUST00000151166;ENSMUST00000153212;ENSMUST00000123040;ENSMUST00000152089;ENSMUST00000145250;ENSMUST00000131640;ENSMUST00000207966;ENSMUST00000124329	-13.5268	0.000905512	down	yes
Tcf7	ENSMUST00000086844;ENSMUST00000109071;ENSMUST00000238914	17.9789	0.000917256	up	yes
Stk17b	ENSMUST00000027263;ENSMUST00000185920;ENSMUST00000187066	-1.52178	0.000924654	down	yes
Iqcc	ENSMUST00000121442;ENSMUST00000046675;ENSMUST00000131559;ENSMUST00000146378;ENSMUST00000127029	-15.5817	0.000938487	down	yes
Gm36172	ENSMUST00000219852	-16.9872	0.000942893	down	yes
Otud3	ENSMUST00000097830	-15.5761	0.000962387	down	yes
Trgv4	ENSMUST00000103554	18.2556	0.000984368	up	yes
Gm15417	ENSMUST00000145400;ENSMUST00000153969;ENSMUST00000126926;ENSMUST00000152143	-15.5879	0.000994637	down	yes
Aqp9	ENSMUST00000074465;ENSMUST00000138364;ENSMUST00000153050;ENSMUST00000144618;ENSMUST00000113570;ENSMUST00000139495;ENSMUST00000135892;ENSMUST00000133239;ENSMUST00000136798;ENSMUST00000060917	-14.3958	0.00101217	down	yes
Taf1c	ENSMUST00000212929;ENSMUST00000126547;ENSMUST00000093099;ENSMUST00000131652;ENSMUST00000144379;ENSMUST00000147964	-15.2796	0.0010909	down	yes
Ifrd1	ENSMUST00000001672;ENSMUST00000165027;ENSMUST00000170752;ENSMUST00000171553;ENSMUST00000171530;ENSMUST00000169926;ENSMUST00000170119;ENSMUST00000164047;ENSMUST00000164354;ENSMUST00000169319	-1.63032	0.00112399	down	yes
Gm44198	ENSMUST00000203063	16.0593	0.001132	up	yes
Thap2	ENSMUST00000218842;ENSMUST00000218989;ENSMUST00000020346	-14.3185	0.0011336	down	yes
Mettl17	ENSMUST00000166408;ENSMUST00000165100;ENSMUST00000164252;ENSMUST00000077846;ENSMUST00000165568;ENSMUST00000168409;ENSMUST00000164902;ENSMUST00000169019;ENSMUST00000165150;ENSMUST00000168217;ENSMUST00000163603;ENSMUST00000167984;ENSMUST00000168413;ENSMUST00000170887;ENSMUST00000164801;ENSMUST00000047899	16.4488	0.00113991	up	yes
Impg1	ENSMUST00000085289;ENSMUST00000185068;ENSMUST00000113250	-14.1405	0.00114339	down	yes
Gdpd1	ENSMUST00000020804	16.5246	0.00116855	up	yes
Gfpt2	ENSMUST00000020629;ENSMUST00000130129	-15.913	0.00117985	down	yes
Cd3d	ENSMUST00000034602;ENSMUST00000214715;ENSMUST00000214800	3.46821	0.00119073	up	yes
Tyw5	ENSMUST00000079998;ENSMUST00000162686;ENSMUST00000161092;ENSMUST00000161780;ENSMUST00000161727;ENSMUST00000162663;ENSMUST00000160837;ENSMUST00000097732;ENSMUST00000163039;ENSMUST00000160118	16.4169	0.0012114	up	yes
Stt3b	ENSMUST00000035010	-1.94837	0.00122275	down	yes
Crem	ENSMUST00000154705;ENSMUST00000140332;ENSMUST00000139537;ENSMUST00000151084;ENSMUST00000082141;ENSMUST00000049942;ENSMUST00000124747;ENSMUST00000147138;ENSMUST00000025069;ENSMUST00000140912;ENSMUST00000130599;ENSMUST00000148305;ENSMUST00000152108;ENSMUST00000131899;ENSMUST00000130047;ENSMUST00000156929;ENSMUST00000150235;ENSMUST00000129435;ENSMUST00000136961;ENSMUST00000149803;ENSMUST00000137568;…	-1.60904	0.00128254	down	yes
Il1rap	ENSMUST00000023156;ENSMUST00000166294;ENSMUST00000174171;ENSMUST00000174202;ENSMUST00000174644;ENSMUST00000096129;ENSMUST00000173136	14.8621	0.00133932	up	yes
Emilin1	ENSMUST00000031055;ENSMUST00000202368;ENSMUST00000201169	-7.98126	0.001344	down	yes
1700025G04Rik	ENSMUST00000044581;ENSMUST00000128433;ENSMUST00000121533;ENSMUST00000187603	-12.3778	0.00135628	down	yes
Gm10642	ENSMUST00000238671;ENSMUST00000098589	-14.8332	0.00138644	down	yes
Fbxl5	ENSMUST00000047857;ENSMUST00000124610;ENSMUST00000143316;ENSMUST00000196483;ENSMUST00000199055;ENSMUST00000121736;ENSMUST00000114047;ENSMUST00000141902;ENSMUST00000119523;ENSMUST00000087465;ENSMUST00000140469;ENSMUST00000124421	-4.03474	0.00142033	down	yes
Fgd2	ENSMUST00000024810;ENSMUST00000138537;ENSMUST00000144616;ENSMUST00000123989;ENSMUST00000234163;ENSMUST00000235065;ENSMUST00000145124;ENSMUST00000146800;ENSMUST00000235007;ENSMUST00000137644;ENSMUST00000234838;ENSMUST00000140918	-13.9894	0.00142203	down	yes
Gm45153	ENSMUST00000205957	-15.0233	0.00156071	down	yes
Gas2	ENSMUST00000129604;ENSMUST00000145723;ENSMUST00000155925;ENSMUST00000145049;ENSMUST00000107589;ENSMUST00000051912;ENSMUST00000132335;ENSMUST00000208711;ENSMUST00000107591	-12.9189	0.00156369	down	yes
Rasgef1b	ENSMUST00000031276;ENSMUST00000168092;ENSMUST00000166632;ENSMUST00000161148;ENSMUST00000146396;ENSMUST00000166484;ENSMUST00000209346;ENSMUST00000161516;ENSMUST00000160803;ENSMUST00000142639	-8.54828	0.0015984	down	yes
Gm49339	ENSMUST00000218123;ENSMUST00000219696;ENSMUST00000217706	-16.5196	0.00161084	down	yes
Wrap73	ENSMUST00000030895;ENSMUST00000142665;ENSMUST00000132562;ENSMUST00000146734	-7.89841	0.00161549	down	yes
Gm11201	ENSMUST00000143473	-15.4116	0.00161669	down	yes
Tg	ENSMUST00000065916;ENSMUST00000167512;ENSMUST00000171045;ENSMUST00000166403;ENSMUST00000167344;ENSMUST00000172153;ENSMUST00000163495	-13.3603	0.00164075	down	yes
Wdsub1	ENSMUST00000139689;ENSMUST00000028368;ENSMUST00000131285;ENSMUST00000133809;ENSMUST00000102751;ENSMUST00000144343;ENSMUST00000140475;ENSMUST00000144823;ENSMUST00000127004;ENSMUST00000138519;ENSMUST00000140852;ENSMUST00000128671	-8.52075	0.00164878	down	yes
Pitrm1	ENSMUST00000222485;ENSMUST00000021611;ENSMUST00000223492;ENSMUST00000221120;ENSMUST00000221911;ENSMUST00000220454;ENSMUST00000221431;ENSMUST00000222061	2.60695	0.001669	up	yes
Chrne	ENSMUST00000134836;ENSMUST00000135920;ENSMUST00000014753;ENSMUST00000102556	-14.9978	0.00168291	down	yes
Tsacc	ENSMUST00000107556;ENSMUST00000123536;ENSMUST00000010682	-14.5264	0.00170955	down	yes
Gm14295	ENSMUST00000118012;ENSMUST00000132883;ENSMUST00000179435	-13.5715	0.00172147	down	yes
Tinf2	ENSMUST00000007733;ENSMUST00000228683;ENSMUST00000226641;ENSMUST00000227842;ENSMUST00000228264;ENSMUST00000227996;ENSMUST00000226819;ENSMUST00000227873;ENSMUST00000226314	-7.06077	0.0017437	down	yes
Pmaip1	ENSMUST00000025399;ENSMUST00000236933;ENSMUST00000237161	-4.9112	0.00176414	down	yes
Hilpda	ENSMUST00000115289;ENSMUST00000054445	-1.40153	0.00177613	down	yes
Eif2s3y	ENSMUST00000091197;ENSMUST00000134820;ENSMUST00000139083;ENSMUST00000137006;ENSMUST00000154556;ENSMUST00000148961	5.32615	0.00181148	up	yes
Bambi	ENSMUST00000025075	-1.56662	0.00181487	down	yes
Tob2	ENSMUST00000050467;ENSMUST00000229500;ENSMUST00000230448;ENSMUST00000231000	-1.69933	0.00182098	down	yes
Ighm	ENSMUST00000103426;ENSMUST00000177715	1.56091	0.00182519	up	yes
Gm42748	ENSMUST00000199354	-13.8759	0.00182781	down	yes
Zfp157	ENSMUST00000085856;ENSMUST00000100524;ENSMUST00000137711;ENSMUST00000134706;ENSMUST00000151095;ENSMUST00000110912	11.8682	0.00183356	up	yes
Ankrd23	ENSMUST00000193083;ENSMUST00000193991;ENSMUST00000194853;ENSMUST00000054665	16.7764	0.00184391	up	yes
Gm12216	ENSMUST00000126535;ENSMUST00000220191;ENSMUST00000121435;ENSMUST00000135815;ENSMUST00000120776;ENSMUST00000117316;ENSMUST00000153206	-13.7241	0.00187549	down	yes
Rassf1	ENSMUST00000122225;ENSMUST00000144129;ENSMUST00000093786;ENSMUST00000010211;ENSMUST00000125386;ENSMUST00000191832;ENSMUST00000129320;ENSMUST00000121635;ENSMUST00000156198;ENSMUST00000125080	-1.69437	0.00188124	down	yes
Ift88	ENSMUST00000122063;ENSMUST00000139943;ENSMUST00000150296;ENSMUST00000154492;ENSMUST00000171682	-14.3078	0.00193369	down	yes
4833419F23Rik	ENSMUST00000235048;ENSMUST00000234768	16.3412	0.00193752	up	yes
A530088E08Rik	ENSMUST00000237668;ENSMUST00000236003;ENSMUST00000236795;ENSMUST00000235566;ENSMUST00000238175	-14.5887	0.0019599	down	yes
Msh6	ENSMUST00000005503;ENSMUST00000234936;ENSMUST00000234756	8.13426	0.00198844	up	yes
Nr4a2	ENSMUST00000112627;ENSMUST00000028166;ENSMUST00000140165;ENSMUST00000183542;ENSMUST00000128776;ENSMUST00000112629	-1.53482	0.00199579	down	yes
Zmiz1os1	ENSMUST00000156682;ENSMUST00000225188	12.4434	0.00202436	up	yes
Siah1b	ENSMUST00000071667;ENSMUST00000134272;ENSMUST00000037928	16.0755	0.00206003	up	yes
Kcnk1	ENSMUST00000046765;ENSMUST00000212831	-10.1165	0.00207486	down	yes
Erich2	ENSMUST00000123137;ENSMUST00000100041;ENSMUST00000134607;ENSMUST00000153121;ENSMUST00000136967	-12.6606	0.00212869	down	yes
Thnsl1	ENSMUST00000102952;ENSMUST00000138965;ENSMUST00000054591;ENSMUST00000102951;ENSMUST00000138914	-13.6611	0.00213363	down	yes
5730460C07Rik	ENSMUST00000081193	-13.3199	0.00215849	down	yes
Cc2d1b	ENSMUST00000030320;ENSMUST00000134844;ENSMUST00000139962;ENSMUST00000176877;ENSMUST00000126156;ENSMUST00000143336;ENSMUST00000176846;ENSMUST00000150199;ENSMUST00000106665	-9.12105	0.00218287	down	yes
Mrps2	ENSMUST00000038600;ENSMUST00000146332;ENSMUST00000123533	-8.11738	0.00219384	down	yes
Il18	ENSMUST00000213916;ENSMUST00000180021;ENSMUST00000214117;ENSMUST00000059081	16.3128	0.00221715	up	yes
Endou	ENSMUST00000023105;ENSMUST00000230430;ENSMUST00000100249	16.6337	0.00229814	up	yes
G630030J09Rik	ENSMUST00000181958	-13.7073	0.00230203	down	yes
Acer2	ENSMUST00000084433;ENSMUST00000045224;ENSMUST00000135874;ENSMUST00000128712	-6.5169	0.00230279	down	yes
Fbxw9	ENSMUST00000095220;ENSMUST00000145479;ENSMUST00000139721;ENSMUST00000143763;ENSMUST00000152884;ENSMUST00000151962;ENSMUST00000142036;ENSMUST00000125109;ENSMUST00000141183	-15.0318	0.002366	down	yes
Gm11714	ENSMUST00000136927	-15.8344	0.00239427	down	yes
Zfp85	ENSMUST00000144183;ENSMUST00000091520	15.6191	0.00241093	up	yes
Med12l	ENSMUST00000040846;ENSMUST00000199659;ENSMUST00000029393;ENSMUST00000197374;ENSMUST00000040325;ENSMUST00000164225	-13.548	0.00245019	down	yes
Dnaja1	ENSMUST00000030118;ENSMUST00000129204;ENSMUST00000126020;ENSMUST00000125442;ENSMUST00000164233;ENSMUST00000148976;ENSMUST00000137476;ENSMUST00000137246;ENSMUST00000149794;ENSMUST00000139406	-1.47903	0.00245247	down	yes
Dntt	ENSMUST00000051806;ENSMUST00000112200;ENSMUST00000237959	4.99164	0.00245938	up	yes
Slc25a45	ENSMUST00000025732;ENSMUST00000155697;ENSMUST00000235340;ENSMUST00000145200;ENSMUST00000125114;ENSMUST00000141362;ENSMUST00000136833	-9.85589	0.00246345	down	yes
Ikbke	ENSMUST00000062108;ENSMUST00000160748;ENSMUST00000162437;ENSMUST00000159195;ENSMUST00000162285;ENSMUST00000163029;ENSMUST00000161764	-7.92352	0.0024967	down	yes
Tspyl3	ENSMUST00000099194	-8.08248	0.00249861	down	yes
Gm42815	ENSMUST00000198787	-13.4597	0.00254239	down	yes
5330409N07Rik	ENSMUST00000222069	-12.2605	0.00255606	down	yes
Mras	ENSMUST00000035045;ENSMUST00000147078;ENSMUST00000123771;ENSMUST00000122384;ENSMUST00000131047;ENSMUST00000119472	-7.39058	0.00257255	down	yes
Ifnb1	ENSMUST00000055671	-16.1328	0.00257485	down	yes
Lysmd3	ENSMUST00000224300;ENSMUST00000049055;ENSMUST00000224592;ENSMUST00000224420	-14.5671	0.00259399	down	yes
Iba57	ENSMUST00000054523;ENSMUST00000137433;ENSMUST00000069631	-13.802	0.00262855	down	yes
Slc39a8	ENSMUST00000029810;ENSMUST00000167390;ENSMUST00000081978;ENSMUST00000180196;ENSMUST00000139953;ENSMUST00000133810	9.79	0.00263331	up	yes
A930007I19Rik	ENSMUST00000181726;ENSMUST00000180986;ENSMUST00000236439;ENSMUST00000180737	-11.6365	0.00263948	down	yes
D730044K07Rik	ENSMUST00000228100	-14.0007	0.00269427	down	yes
Sesn1	ENSMUST00000041438;ENSMUST00000214835;ENSMUST00000099931	9.49138	0.00271405	up	yes
Icos	ENSMUST00000102827;ENSMUST00000027162	-1.36232	0.00273762	down	yes
Magef1	ENSMUST00000231504;ENSMUST00000231972	-9.18779	0.00274251	down	yes
Ccdc166	ENSMUST00000182172;ENSMUST00000183130	-8.9086	0.00275569	down	yes
Gm10605	ENSMUST00000183019;ENSMUST00000182342	16.1441	0.00275701	up	yes
Stim2	ENSMUST00000117661;ENSMUST00000201198;ENSMUST00000200873;ENSMUST00000202342;ENSMUST00000201469	-6.44854	0.00277881	down	yes
Mcm7	ENSMUST00000142254;ENSMUST00000000505;ENSMUST00000147920;ENSMUST00000155902;ENSMUST00000125316;ENSMUST00000148879;ENSMUST00000153867;ENSMUST00000139983;ENSMUST00000139223;ENSMUST00000148094	2.01484	0.00279494	up	yes
Mc5r	ENSMUST00000239469;ENSMUST00000172148	-9.88119	0.00291701	down	yes
Cdyl2	ENSMUST00000109102	-9.23753	0.00299177	down	yes
Mansc1	ENSMUST00000047443	-14.054	0.00300859	down	yes
Trat1	ENSMUST00000231701;ENSMUST00000239408;ENSMUST00000170861	9.8436	0.00312064	up	yes
Gm2004	ENSMUST00000109049;ENSMUST00000179349;ENSMUST00000178872	-13.0482	0.00314988	down	yes
Wsb1	ENSMUST00000017821;ENSMUST00000137890;ENSMUST00000150416;ENSMUST00000153585;ENSMUST00000131848;ENSMUST00000131818;ENSMUST00000145772	-1.8081	0.00318631	down	yes
Tnfsf4	ENSMUST00000028024	-9.86102	0.00324516	down	yes
Ptgs2	ENSMUST00000035065;ENSMUST00000190784	-3.11259	0.00329147	down	yes
Iars	ENSMUST00000165316;ENSMUST00000164260;ENSMUST00000047363;ENSMUST00000165656;ENSMUST00000165270;ENSMUST00000165063;ENSMUST00000172254;ENSMUST00000164275;ENSMUST00000171510	6.47136	0.00334741	up	yes
Gm13686	ENSMUST00000122851	-16.2066	0.00335499	down	yes
Kif23	ENSMUST00000215404;ENSMUST00000034815;ENSMUST00000216717;ENSMUST00000214940;ENSMUST00000213159;ENSMUST00000215965;ENSMUST00000215743;ENSMUST00000215319;ENSMUST00000213595;ENSMUST00000214295;ENSMUST00000216812;ENSMUST00000216746	-7.79543	0.00336507	down	yes
Tm4sf5	ENSMUST00000019063;ENSMUST00000141924;ENSMUST00000179986	-15.7382	0.00339655	down	yes
Cfap410	ENSMUST00000105397;ENSMUST00000116237;ENSMUST00000149074;ENSMUST00000136275;ENSMUST00000123999;ENSMUST00000129277;ENSMUST00000130949;ENSMUST00000105398	-8.1312	0.00348608	down	yes
Naip6	ENSMUST00000118574;ENSMUST00000042220	-12.9723	0.00356033	down	yes
Slc16a5	ENSMUST00000106532;ENSMUST00000140739;ENSMUST00000133636;ENSMUST00000125251;ENSMUST00000140567;ENSMUST00000139318;ENSMUST00000146500;ENSMUST00000153466;ENSMUST00000092445	15.8631	0.00358934	up	yes
Tmtc4	ENSMUST00000037726;ENSMUST00000126867;ENSMUST00000125900;ENSMUST00000227430;ENSMUST00000228661;ENSMUST00000141478;ENSMUST00000228552;ENSMUST00000153496;ENSMUST00000128969;ENSMUST00000143189;ENSMUST00000126494;ENSMUST00000135917;ENSMUST00000148661	-9.8681	0.00373222	down	yes
Tulp2	ENSMUST00000210868;ENSMUST00000107762;ENSMUST00000107759;ENSMUST00000209763;ENSMUST00000211413;ENSMUST00000210532;ENSMUST00000107758;ENSMUST00000085331;ENSMUST00000210299;ENSMUST00000210813;ENSMUST00000024233	-11.7725	0.00384289	down	yes
Ms4a2	ENSMUST00000025583;ENSMUST00000189641;ENSMUST00000164792;ENSMUST00000186978;ENSMUST00000186413	-13.9605	0.00385534	down	yes
Clcn7	ENSMUST00000040729;ENSMUST00000233633;ENSMUST00000159773;ENSMUST00000160961;ENSMUST00000159426;ENSMUST00000162862;ENSMUST00000162722	-7.36501	0.00387436	down	yes
Gpn2	ENSMUST00000030661;ENSMUST00000105899;ENSMUST00000148909	-14.3693	0.00398256	down	yes
Zfp810	ENSMUST00000086278;ENSMUST00000215202;ENSMUST00000214499;ENSMUST00000217563	-8.88972	0.00407147	down	yes
Itprip	ENSMUST00000095998;ENSMUST00000237029	-6.92702	0.00409297	down	yes
Grtp1	ENSMUST00000210317;ENSMUST00000209691;ENSMUST00000211128;ENSMUST00000209516;ENSMUST00000209465;ENSMUST00000209895;ENSMUST00000165605	-12.2794	0.00412288	down	yes
Adam17	ENSMUST00000064536;ENSMUST00000232107;ENSMUST00000141799;ENSMUST00000101551;ENSMUST00000132339;ENSMUST00000127974;ENSMUST00000145118;ENSMUST00000232526;ENSMUST00000142092;ENSMUST00000155115	-6.05516	0.00416225	down	yes
Kyat3	ENSMUST00000106218;ENSMUST00000044392;ENSMUST00000199519;ENSMUST00000129775;ENSMUST00000128096;ENSMUST00000137623;ENSMUST00000196928;ENSMUST00000198957	-9.75955	0.00419822	down	yes
4933412E12Rik	ENSMUST00000217853;ENSMUST00000220066;ENSMUST00000220251	11.1992	0.00420037	up	yes
Pus7l	ENSMUST00000049151;ENSMUST00000147832;ENSMUST00000134061	-15.9001	0.00429517	down	yes
Usp44	ENSMUST00000216224;ENSMUST00000095333	-8.50471	0.00433334	down	yes
Gm42546	ENSMUST00000201584	-11.8633	0.00436465	down	yes
Gm42067	ENSMUST00000210917;ENSMUST00000235359;ENSMUST00000209642	-13.2694	0.00437709	down	yes
Alox5	ENSMUST00000026795;ENSMUST00000169625;ENSMUST00000167447;ENSMUST00000167585;ENSMUST00000203722;ENSMUST00000170186;ENSMUST00000167174;ENSMUST00000164547	-1.63837	0.00437717	down	yes
C130013H08Rik	ENSMUST00000197569	15.7127	0.00442707	up	yes
Trmt61b	ENSMUST00000143828;ENSMUST00000130952;ENSMUST00000137830	-2.25055	0.00443152	down	yes
Add3	ENSMUST00000237301;ENSMUST00000111741;ENSMUST00000050096;ENSMUST00000237430;ENSMUST00000237832;ENSMUST00000235133;ENSMUST00000235846;ENSMUST00000237153;ENSMUST00000236417;ENSMUST00000235754;ENSMUST00000238130;ENSMUST00000237224;ENSMUST00000236296;ENSMUST00000237099;ENSMUST00000025999;ENSMUST00000237593	-2.7233	0.00444638	down	yes
Ccdc134	ENSMUST00000089174;ENSMUST00000229456;ENSMUST00000229788;ENSMUST00000229597;ENSMUST00000229411;ENSMUST00000230582;ENSMUST00000229384	-9.68564	0.00457718	down	yes
Il5	ENSMUST00000048605	18.0635	0.00458411	up	yes
Uchl3	ENSMUST00000228773;ENSMUST00000002289;ENSMUST00000227815;ENSMUST00000226340;ENSMUST00000226521	2.04833	0.00462549	up	yes
Slamf1	ENSMUST00000015460;ENSMUST00000163992	10.4569	0.00464431	up	yes
Nfatc2ip	ENSMUST00000075671;ENSMUST00000142947	-12.5303	0.00470718	down	yes
Cdkn1a	ENSMUST00000023829;ENSMUST00000122348;ENSMUST00000233296;ENSMUST00000119901;ENSMUST00000232979	-1.22593	0.00476757	down	yes
Asns	ENSMUST00000031766;ENSMUST00000139596;ENSMUST00000126303;ENSMUST00000115542;ENSMUST00000148349;ENSMUST00000133972;ENSMUST00000140097	7.37551	0.00478589	up	yes
Stab2	ENSMUST00000218366;ENSMUST00000035288;ENSMUST00000219280;ENSMUST00000219612;ENSMUST00000218408;ENSMUST00000219341;ENSMUST00000219659	-1.31224	0.00480083	down	yes
Il13	ENSMUST00000020650	16.0919	0.00482362	up	yes
Mcm6	ENSMUST00000027601;ENSMUST00000190495;ENSMUST00000188755;ENSMUST00000191454	1.77266	0.00486346	up	yes
Areg	ENSMUST00000031325	-1.35479	0.00497453	down	yes
Sytl2	ENSMUST00000209188;ENSMUST00000207578;ENSMUST00000190731;ENSMUST00000239078;ENSMUST00000190837;ENSMUST00000207872;ENSMUST00000189194;ENSMUST00000190365;ENSMUST00000208580;ENSMUST00000207455;ENSMUST00000208720;ENSMUST00000208809;ENSMUST00000208486;ENSMUST00000207928;ENSMUST00000107210;ENSMUST00000107211;ENSMUST00000207064;ENSMUST00000207431;ENSMUST00000207629;ENSMUST00000098310	-8.25197	0.00503391	down	yes
St6galnac4	ENSMUST00000179989;ENSMUST00000102818;ENSMUST00000123080;ENSMUST00000146557;ENSMUST00000192934	-9.1445	0.00504067	down	yes
Gla	ENSMUST00000239113;ENSMUST00000033621;ENSMUST00000153024	-2.17664	0.00504841	down	yes
Kcnq1ot1	ENSMUST00000185789	6.29994	0.00507057	up	yes
Mob3c	ENSMUST00000030477;ENSMUST00000144839;ENSMUST00000148409	-9.60978	0.00508835	down	yes
Armt1	ENSMUST00000095893;ENSMUST00000131636;ENSMUST00000143037;ENSMUST00000134484;ENSMUST00000152294;ENSMUST00000117489;ENSMUST00000118544	9.8332	0.00518402	up	yes
Csgalnact2	ENSMUST00000049344;ENSMUST00000136265;ENSMUST00000125531	-7.48547	0.00519704	down	yes
Mospd1	ENSMUST00000096447;ENSMUST00000152743;ENSMUST00000023836	-16.3426	0.00527739	down	yes
Tmem184b	ENSMUST00000074991;ENSMUST00000228002;ENSMUST00000229049;ENSMUST00000178522;ENSMUST00000231076;ENSMUST00000229003;ENSMUST00000226929;ENSMUST00000228472	-6.91463	0.00532788	down	yes
Gm43343	ENSMUST00000202454	-13.756	0.00541146	down	yes
Gpr107	ENSMUST00000056433;ENSMUST00000149622;ENSMUST00000153032;ENSMUST00000194084;ENSMUST00000146747;ENSMUST00000147099;ENSMUST00000127872;ENSMUST00000133207;ENSMUST00000172422;ENSMUST00000151991;ENSMUST00000169333	-6.52598	0.00547896	down	yes
Thumpd2	ENSMUST00000025093;ENSMUST00000234801	-16.1266	0.00549852	down	yes
Rnf168	ENSMUST00000171474;ENSMUST00000014218;ENSMUST00000155649	8.98479	0.00551167	up	yes
A630089N07Rik	ENSMUST00000232533;ENSMUST00000232346;ENSMUST00000231268;ENSMUST00000231741;ENSMUST00000232614;ENSMUST00000232376	15.3264	0.00554198	up	yes
Trappc13	ENSMUST00000022224;ENSMUST00000141557;ENSMUST00000144060;ENSMUST00000179891;ENSMUST00000142745	-6.9661	0.00557352	down	yes
Irf7	ENSMUST00000026571;ENSMUST00000123525;ENSMUST00000156938;ENSMUST00000127223;ENSMUST00000148414;ENSMUST00000131399;ENSMUST00000155744;ENSMUST00000210506;ENSMUST00000209899;ENSMUST00000106023;ENSMUST00000146373;ENSMUST00000127161;ENSMUST00000097952	-8.31182	0.00557928	down	yes
Spata2	ENSMUST00000057627;ENSMUST00000126389;ENSMUST00000154770;ENSMUST00000155875;ENSMUST00000147051;ENSMUST00000109211	-7.39216	0.00564047	down	yes
Klrk1	ENSMUST00000032252;ENSMUST00000168919;ENSMUST00000137660;ENSMUST00000152256;ENSMUST00000204694;ENSMUST00000095412	-14.4987	0.0056459	down	yes
Kyat1	ENSMUST00000044038;ENSMUST00000113659;ENSMUST00000113662;ENSMUST00000149522;ENSMUST00000148555;ENSMUST00000113660;ENSMUST00000113663;ENSMUST00000113661	8.58991	0.00565074	up	yes
Mylpf	ENSMUST00000206204;ENSMUST00000032910;ENSMUST00000143222;ENSMUST00000206772;ENSMUST00000127710;ENSMUST00000139613	16.9626	0.00570546	up	yes
Skap2	ENSMUST00000204778;ENSMUST00000205174;ENSMUST00000078214;ENSMUST00000204178;ENSMUST00000205112;ENSMUST00000203948;ENSMUST00000203313	-6.79861	0.00575837	down	yes
Zfp825	ENSMUST00000221173;ENSMUST00000074369;ENSMUST00000202645	16.0381	0.00578332	up	yes
E430024I08Rik	ENSMUST00000222455;ENSMUST00000222130;ENSMUST00000222743;ENSMUST00000220632;ENSMUST00000221334;ENSMUST00000223312;ENSMUST00000099446;ENSMUST00000221869	14.6244	0.00585095	up	yes
Scgb3a2	ENSMUST00000187157;ENSMUST00000189750;ENSMUST00000043803	-8.04901	0.0058669	down	yes
Gm19696	ENSMUST00000234741;ENSMUST00000234659;ENSMUST00000234394;ENSMUST00000234322;ENSMUST00000234195;ENSMUST00000234492;ENSMUST00000234314	15.4253	0.00589923	up	yes
Fkbp5	ENSMUST00000079413;ENSMUST00000233747;ENSMUST00000153744;ENSMUST00000233372;ENSMUST00000233917;ENSMUST00000177939;ENSMUST00000147716;ENSMUST00000232690;ENSMUST00000233102;ENSMUST00000143685;ENSMUST00000114792;ENSMUST00000232939;ENSMUST00000233307;ENSMUST00000233291;ENSMUST00000233870	3.08854	0.00590896	up	yes
Gm21926	ENSMUST00000232087;ENSMUST00000232277;ENSMUST00000231317	-12.1034	0.0059147	down	yes
Sp6	ENSMUST00000107622;ENSMUST00000047997	-15.2387	0.00592997	down	yes
Xpot	ENSMUST00000218004;ENSMUST00000039810;ENSMUST00000217865;ENSMUST00000218973;ENSMUST00000219334	6.77011	0.00593803	up	yes
Sapcd1	ENSMUST00000174037;ENSMUST00000174117;ENSMUST00000173211;ENSMUST00000040151	17.0744	0.00594376	up	yes
Cep135	ENSMUST00000130651;ENSMUST00000049060;ENSMUST00000121979	-8.42357	0.00594642	down	yes
Ccdc47	ENSMUST00000002043;ENSMUST00000137915;ENSMUST00000125383;ENSMUST00000106865;ENSMUST00000153982	-2.97602	0.00594953	down	yes
Rfwd3	ENSMUST00000038739;ENSMUST00000212958	-7.22534	0.00597089	down	yes
Bmp2	ENSMUST00000028836	-7.64916	0.00597091	down	yes
Slc2a9	ENSMUST00000067886;ENSMUST00000143758;ENSMUST00000122970;ENSMUST00000140462;ENSMUST00000147664;ENSMUST00000005238;ENSMUST00000156272;ENSMUST00000129099;ENSMUST00000155634;ENSMUST00000067872;ENSMUST00000156076;ENSMUST00000144290	14.5725	0.00613091	up	yes
Fam76b	ENSMUST00000059579;ENSMUST00000156680;ENSMUST00000129861;ENSMUST00000213416;ENSMUST00000130106	-7.27701	0.00621486	down	yes
Sh3d21	ENSMUST00000097891;ENSMUST00000152402;ENSMUST00000142891;ENSMUST00000094760;ENSMUST00000141638	-15.2209	0.0062308	down	yes
Gm10804	ENSMUST00000162565;ENSMUST00000163052;ENSMUST00000167654;ENSMUST00000099693	15.3104	0.00628533	up	yes
BC147527	ENSMUST00000081558;ENSMUST00000225029	-16.0094	0.00629176	down	yes
Carns1	ENSMUST00000167055;ENSMUST00000237988;ENSMUST00000235912;ENSMUST00000236513;ENSMUST00000235984;ENSMUST00000237326;ENSMUST00000237815	-14.498	0.00629723	down	yes
Cars2	ENSMUST00000209218;ENSMUST00000210599;ENSMUST00000210478;ENSMUST00000211172;ENSMUST00000211406;ENSMUST00000049461;ENSMUST00000209236;ENSMUST00000210845;ENSMUST00000209676;ENSMUST00000211395;ENSMUST00000211734;ENSMUST00000211161	-9.32859	0.00630866	down	yes
Gm14029	ENSMUST00000151051	16.0027	0.0063259	up	yes
Car8	ENSMUST00000066674	-14.6206	0.00633364	down	yes
Serpina3g	ENSMUST00000043315;ENSMUST00000170628;ENSMUST00000171065;ENSMUST00000171916	1.93101	0.00633407	up	yes
Flywch2	ENSMUST00000024704;ENSMUST00000127144;ENSMUST00000122991	-16.4659	0.0063556	down	yes
Fam71f2	ENSMUST00000115286;ENSMUST00000167608;ENSMUST00000167131	-16.1531	0.00635861	down	yes
Rhbdd2	ENSMUST00000043707;ENSMUST00000084599;ENSMUST00000136748;ENSMUST00000130647;ENSMUST00000129134;ENSMUST00000144633;ENSMUST00000199368	-7.12641	0.00638243	down	yes
Slc25a53	ENSMUST00000171738;ENSMUST00000145842;ENSMUST00000132171;ENSMUST00000136300;ENSMUST00000148253;ENSMUST00000129807;ENSMUST00000123516;ENSMUST00000125864;ENSMUST00000113070;ENSMUST00000125747;ENSMUST00000140615;ENSMUST00000113069;ENSMUST00000056674;ENSMUST00000154484	-13.7876	0.00643838	down	yes
Ddx10	ENSMUST00000065630	-5.83981	0.00648689	down	yes
Abtb2	ENSMUST00000076212;ENSMUST00000131122;ENSMUST00000138580	-9.35375	0.00650235	down	yes
Lrrc8a	ENSMUST00000095078;ENSMUST00000113654	-6.74815	0.00654714	down	yes
Gm45902	ENSMUST00000124331;ENSMUST00000140494	-9.04267	0.00655435	down	yes
Ern1	ENSMUST00000001059;ENSMUST00000106799;ENSMUST00000106800;ENSMUST00000131895;ENSMUST00000106801	-6.22019	0.00655765	down	yes
Csf2	ENSMUST00000019060	-1.19311	0.00662347	down	yes
5830428M24Rik	ENSMUST00000223143;ENSMUST00000222697;ENSMUST00000222980;ENSMUST00000221805	-15.3391	0.00662386	down	yes
Cldn34c1	ENSMUST00000113343;ENSMUST00000149445;ENSMUST00000153946;ENSMUST00000113348;ENSMUST00000169445;ENSMUST00000139733	14.3566	0.00664009	up	yes
Rbx1	ENSMUST00000023036;ENSMUST00000230062;ENSMUST00000229880;ENSMUST00000230219;ENSMUST00000229991;ENSMUST00000231027	1.54894	0.00664508	up	yes
Stat1	ENSMUST00000070968;ENSMUST00000186574;ENSMUST00000188681;ENSMUST00000186857;ENSMUST00000191435;ENSMUST00000189075;ENSMUST00000186057;ENSMUST00000189244;ENSMUST00000185743;ENSMUST00000189336;ENSMUST00000189347;ENSMUST00000186186	-15.5057	0.0066885	down	yes
Nxpe1-ps	ENSMUST00000210160;ENSMUST00000210879;ENSMUST00000209981	-15.3863	0.00674147	down	yes
Malat1	ENSMUST00000172812;ENSMUST00000174808;ENSMUST00000173314;ENSMUST00000173499	1.28769	0.00681528	up	yes
Depdc1b	ENSMUST00000051594;ENSMUST00000163307;ENSMUST00000172402;ENSMUST00000167413;ENSMUST00000171178;ENSMUST00000168037	-8.25343	0.00685883	down	yes
Ddx19b	ENSMUST00000040241;ENSMUST00000065784	-8.14939	0.00696027	down	yes
Zfp39	ENSMUST00000102703	-14.2264	0.0069734	down	yes
Tatdn3	ENSMUST00000110891;ENSMUST00000027945;ENSMUST00000124497;ENSMUST00000153757;ENSMUST00000085633;ENSMUST00000156341;ENSMUST00000143876;ENSMUST00000110893;ENSMUST00000156527	-14.6709	0.00699813	down	yes
Med16	ENSMUST00000165684;ENSMUST00000105378;ENSMUST00000164705;ENSMUST00000170375;ENSMUST00000163125;ENSMUST00000166964;ENSMUST00000170409	-7.93851	0.00701554	down	yes
Ccnf	ENSMUST00000115390;ENSMUST00000234949;ENSMUST00000234096;ENSMUST00000234541;ENSMUST00000234381;ENSMUST00000234708;ENSMUST00000234916;ENSMUST00000235059;ENSMUST00000234491;ENSMUST00000234837	9.33871	0.00701776	up	yes
Gm30054	ENSMUST00000225363	-15.2644	0.00704284	down	yes
Il3	ENSMUST00000019058	-16.7919	0.0070529	down	yes
Il9	ENSMUST00000022019	15.064	0.00715442	up	yes
Eif3j2	ENSMUST00000057110	15.064	0.00715442	up	yes
Dtwd2	ENSMUST00000163590;ENSMUST00000139852;ENSMUST00000237137;ENSMUST00000025383	-14.3875	0.00717061	down	yes
Mcm2	ENSMUST00000058011;ENSMUST00000204217;ENSMUST00000205165;ENSMUST00000204393;ENSMUST00000203935;ENSMUST00000203172;ENSMUST00000204365	1.89693	0.00717634	up	yes
Cdk20	ENSMUST00000021939;ENSMUST00000223011;ENSMUST00000223279;ENSMUST00000222470;ENSMUST00000222562;ENSMUST00000222576;ENSMUST00000220992;ENSMUST00000223121;ENSMUST00000223419	-7.53143	0.00726154	down	yes
Pdcd7	ENSMUST00000048184;ENSMUST00000214433;ENSMUST00000215470	-7.71915	0.00726428	down	yes
Cpsf1	ENSMUST00000071898;ENSMUST00000231191;ENSMUST00000230903;ENSMUST00000229447;ENSMUST00000230822;ENSMUST00000231009;ENSMUST00000229798;ENSMUST00000229797;ENSMUST00000229437;ENSMUST00000229269;ENSMUST00000230157;ENSMUST00000229982;ENSMUST00000230557;ENSMUST00000231037;ENSMUST00000229287;ENSMUST00000231042;ENSMUST00000229367;ENSMUST00000230149;ENSMUST00000229015;ENSMUST00000229504	-6.468	0.00734897	down	yes
Cetn4	ENSMUST00000102955;ENSMUST00000140956;ENSMUST00000071400;ENSMUST00000125252;ENSMUST00000075537	-14.0094	0.00735617	down	yes
Mfsd13a	ENSMUST00000086969;ENSMUST00000137143;ENSMUST00000128041;ENSMUST00000128455;ENSMUST00000142994	-7.95042	0.00742085	down	yes
Pax5	ENSMUST00000014174;ENSMUST00000172866;ENSMUST00000173821;ENSMUST00000107826;ENSMUST00000102932;ENSMUST00000107827;ENSMUST00000191036;ENSMUST00000174319;ENSMUST00000194075;ENSMUST00000173733;ENSMUST00000174242;ENSMUST00000187197;ENSMUST00000186542;ENSMUST00000174761;ENSMUST00000107825;ENSMUST00000146335;ENSMUST00000134968;ENSMUST00000172949;ENSMUST00000165417;ENSMUST00000143235	13.1102	0.0074995	up	yes
Zc3hav1	ENSMUST00000114900;ENSMUST00000031850;ENSMUST00000143702;ENSMUST00000114898	-1.52717	0.00750687	down	yes
Ighv10-3	ENSMUST00000103495	17.3298	0.00756196	up	yes
Cdk16	ENSMUST00000033380;ENSMUST00000125035;ENSMUST00000148757;ENSMUST00000132365;ENSMUST00000122944;ENSMUST00000115364;ENSMUST00000129914;ENSMUST00000146259	6.93236	0.00756277	up	yes
2410022M11Rik	ENSMUST00000186474	14.8583	0.00759028	up	yes
Camta2	ENSMUST00000125687;ENSMUST00000145823;ENSMUST00000108544;ENSMUST00000150224;ENSMUST00000119120;ENSMUST00000120261;ENSMUST00000036299;ENSMUST00000108545;ENSMUST00000100933	-8.37604	0.00763383	down	yes
Hddc3	ENSMUST00000032747;ENSMUST00000205768;ENSMUST00000205531;ENSMUST00000205744;ENSMUST00000205448;ENSMUST00000206074;ENSMUST00000206559;ENSMUST00000206480;ENSMUST00000206122;ENSMUST00000206089	-13.9709	0.00767893	down	yes
St6galnac5	ENSMUST00000044278;ENSMUST00000161757	-8.49975	0.00770071	down	yes
Stard3	ENSMUST00000018311;ENSMUST00000155063;ENSMUST00000130323;ENSMUST00000148738;ENSMUST00000152559;ENSMUST00000143243;ENSMUST00000154960	-7.16151	0.00770856	down	yes
Ganab	ENSMUST00000235274;ENSMUST00000096246;ENSMUST00000236563;ENSMUST00000238063;ENSMUST00000236499;ENSMUST00000235704	-5.54967	0.00772795	down	yes
Gm20498	ENSMUST00000164386;ENSMUST00000168961;ENSMUST00000166664;ENSMUST00000110339;ENSMUST00000170958;ENSMUST00000171459	-14.2882	0.007734	down	yes
Scn11a	ENSMUST00000215718;ENSMUST00000070617	-13.2685	0.00776373	down	yes
Abhd5	ENSMUST00000156520;ENSMUST00000176005;ENSMUST00000175973;ENSMUST00000214061;ENSMUST00000154161;ENSMUST00000111497;ENSMUST00000216775;ENSMUST00000035128	7.07874	0.00777375	up	yes
Rsl1	ENSMUST00000021997;ENSMUST00000225334	14.3539	0.00778847	up	yes
Aurka	ENSMUST00000109140;ENSMUST00000128004;ENSMUST00000126107;ENSMUST00000109139;ENSMUST00000028997	-8.94637	0.00781323	down	yes
Zfp607b	ENSMUST00000120004;ENSMUST00000124397;ENSMUST00000076421;ENSMUST00000127200	-13.6179	0.00786236	down	yes
Zfp946	ENSMUST00000120222;ENSMUST00000141831;ENSMUST00000167740;ENSMUST00000088763	-14.016	0.00786566	down	yes
Asph	ENSMUST00000108340;ENSMUST00000078139;ENSMUST00000108333;ENSMUST00000131605;ENSMUST00000146441;ENSMUST00000103004;ENSMUST00000084912;ENSMUST00000152058;ENSMUST00000108337;ENSMUST00000108335;ENSMUST00000137375;ENSMUST00000130617;ENSMUST00000108339;ENSMUST00000151232;ENSMUST00000108334;ENSMUST00000084915;ENSMUST00000124408;ENSMUST00000038564;ENSMUST00000098275;ENSMUST00000152526	-5.70223	0.00788462	down	yes
Pias3	ENSMUST00000107076;ENSMUST00000162934;ENSMUST00000161296;ENSMUST00000162156;ENSMUST00000107077;ENSMUST00000162707;ENSMUST00000064900;ENSMUST00000176288;ENSMUST00000162778;ENSMUST00000176302	-7.90725	0.00794023	down	yes
E030030I06Rik	ENSMUST00000179054;ENSMUST00000180726;ENSMUST00000180697;ENSMUST00000069372;ENSMUST00000181677;ENSMUST00000181614	-14.4333	0.00795293	down	yes
Fam89a	ENSMUST00000055257	-15.4172	0.00796843	down	yes
2900057B20Rik	ENSMUST00000236092	-15.795	0.00797032	down	yes
Zfp869	ENSMUST00000238408;ENSMUST00000238292;ENSMUST00000238367;ENSMUST00000238311;ENSMUST00000238459;ENSMUST00000238460;ENSMUST00000238418;ENSMUST00000238753;ENSMUST00000238535;ENSMUST00000238345;ENSMUST00000238761;ENSMUST00000080987;ENSMUST00000238657;ENSMUST00000238201	7.44471	0.00805546	up	yes
P2rx1	ENSMUST00000021141;ENSMUST00000092938;ENSMUST00000148964	-14.4765	0.00805974	down	yes
Nudt8	ENSMUST00000122924;ENSMUST00000025802	-15.5149	0.00808417	down	yes
Nsdhl	ENSMUST00000033715;ENSMUST00000155663	-7.08975	0.0080869	down	yes
Alkbh2	ENSMUST00000112279;ENSMUST00000149418;ENSMUST00000053657	-15.5784	0.00816147	down	yes
Gm43361	ENSMUST00000196562	13.3914	0.00819012	up	yes
Ccdc62	ENSMUST00000166983;ENSMUST00000197673;ENSMUST00000165148;ENSMUST00000169898;ENSMUST00000094320;ENSMUST00000171881	-12.4349	0.00821835	down	yes
Ppm1n	ENSMUST00000032560;ENSMUST00000205792;ENSMUST00000206782;ENSMUST00000205498	-14.3082	0.00822266	down	yes
Zfp934	ENSMUST00000221303;ENSMUST00000221250;ENSMUST00000221279;ENSMUST00000220648;ENSMUST00000101547;ENSMUST00000221494;ENSMUST00000222746;ENSMUST00000082203;ENSMUST00000222852;ENSMUST00000222429	-12.9578	0.0082316	down	yes
Igkv9-120	ENSMUST00000103316	-17.2173	0.00828539	down	yes
Gm49336	ENSMUST00000225111;ENSMUST00000041905;ENSMUST00000224575;ENSMUST00000225572;ENSMUST00000223596;ENSMUST00000225311;ENSMUST00000223713	-6.20064	0.00830067	down	yes
Ly6a	ENSMUST00000186526;ENSMUST00000189068;ENSMUST00000187994;ENSMUST00000187171;ENSMUST00000023248;ENSMUST00000190188	-1.66148	0.00830506	down	yes
4930481A15Rik	ENSMUST00000153017;ENSMUST00000128542;ENSMUST00000174412;ENSMUST00000174415;ENSMUST00000174754	-15.1063	0.00834599	down	yes
Crisp1	ENSMUST00000026498	-14.9321	0.0084253	down	yes
Morn4	ENSMUST00000051772;ENSMUST00000237567	-14.2021	0.0084284	down	yes
Armc6	ENSMUST00000139765;ENSMUST00000135931;ENSMUST00000019679;ENSMUST00000130319;ENSMUST00000147387;ENSMUST00000136666	-8.69303	0.00843962	down	yes
Kctd13	ENSMUST00000032924;ENSMUST00000141369;ENSMUST00000139233	-9.17262	0.00848151	down	yes
Icam4	ENSMUST00000001040;ENSMUST00000215077	-15.5243	0.00849163	down	yes
Slc22a15	ENSMUST00000106928;ENSMUST00000183098;ENSMUST00000190824;ENSMUST00000182040;ENSMUST00000183255;ENSMUST00000182130;ENSMUST00000183293	12.0278	0.00856382	up	yes
3000002C10Rik	ENSMUST00000144161;ENSMUST00000133495;ENSMUST00000125451	10.0332	0.00859047	up	yes
Cdk6	ENSMUST00000199156;ENSMUST00000165117;ENSMUST00000042410;ENSMUST00000199396;ENSMUST00000197607;ENSMUST00000197385	3.08263	0.00861727	up	yes
Cbr4	ENSMUST00000034058;ENSMUST00000155442;ENSMUST00000126575;ENSMUST00000130495;ENSMUST00000150932;ENSMUST00000156535	-8.24701	0.00865373	down	yes
Mthfsd	ENSMUST00000133037;ENSMUST00000139782;ENSMUST00000134758;ENSMUST00000133058;ENSMUST00000126431;ENSMUST00000047282;ENSMUST00000128052;ENSMUST00000156606;ENSMUST00000213028;ENSMUST00000128503;ENSMUST00000140260;ENSMUST00000138908;ENSMUST00000145991;ENSMUST00000151576;ENSMUST00000116415;ENSMUST00000149718	-8.1119	0.00865762	down	yes
D730003K21Rik	ENSMUST00000217456;ENSMUST00000215052	-15.4123	0.00871924	down	yes
Hinfp	ENSMUST00000216508;ENSMUST00000215665;ENSMUST00000034629;ENSMUST00000217605;ENSMUST00000214660;ENSMUST00000217137;ENSMUST00000217205;ENSMUST00000215637	9.42515	0.0087226	up	yes
9930111J21Rik2	ENSMUST00000101295;ENSMUST00000093152;ENSMUST00000132768	7.43604	0.00873123	up	yes
Dtwd1	ENSMUST00000170908;ENSMUST00000110437	-14.7788	0.00877523	down	yes
Gm36723	ENSMUST00000222226;ENSMUST00000222212;ENSMUST00000220620;ENSMUST00000221460;ENSMUST00000221270;ENSMUST00000222356;ENSMUST00000223262	-12.9697	0.00877765	down	yes
Hic2	ENSMUST00000090190;ENSMUST00000232082	-12.4265	0.00878933	down	yes
Adat1	ENSMUST00000034427;ENSMUST00000139820;ENSMUST00000120457	-13.1311	0.0088383	down	yes
Foxa1	ENSMUST00000044380;ENSMUST00000218398	-8.61586	0.00885518	down	yes
Epop	ENSMUST00000052281	-14.0448	0.00885575	down	yes
Gm33699	ENSMUST00000216170	-13.3976	0.00886236	down	yes
Haao	ENSMUST00000000687;ENSMUST00000234823;ENSMUST00000234312;ENSMUST00000234863;ENSMUST00000234750;ENSMUST00000234214	-8.93769	0.0088722	down	yes
Zfp764	ENSMUST00000059199;ENSMUST00000139118	-14.2457	0.0088789	down	yes
Ccdc77	ENSMUST00000127146;ENSMUST00000146667;ENSMUST00000112703;ENSMUST00000032283;ENSMUST00000123114;ENSMUST00000153435;ENSMUST00000136829;ENSMUST00000163827;ENSMUST00000144131;ENSMUST00000137271	-7.81814	0.00888564	down	yes
Rasl11a	ENSMUST00000031646;ENSMUST00000198570	-6.6065	0.00888818	down	yes
Chpf2	ENSMUST00000121863;ENSMUST00000198521;ENSMUST00000197933;ENSMUST00000197566;ENSMUST00000197318;ENSMUST00000088295	-8.10545	0.0088891	down	yes
Acot11	ENSMUST00000102762;ENSMUST00000148688;ENSMUST00000156567;ENSMUST00000144809;ENSMUST00000145061;ENSMUST00000140541;ENSMUST00000065253	-12.4918	0.00893781	down	yes
AC106834	ENSMUST00000235456;ENSMUST00000237231;ENSMUST00000235897	-13.7026	0.00895709	down	yes
Iglv3	ENSMUST00000103751	16.8386	0.00901738	up	yes
Gm41414	ENSMUST00000229837	-15.6077	0.00901983	down	yes
Gm30025	ENSMUST00000218555	15.1782	0.00907831	up	yes
Gm15492	ENSMUST00000156734	-15.7551	0.00910354	down	yes
Igkv4-57-1	ENSMUST00000103356	-16.4546	0.00910552	down	yes
Igkv4-57	ENSMUST00000103357	-16.4978	0.00911926	down	yes
Trdv5	ENSMUST00000103685	16.198	0.00912508	up	yes
Wdr53	ENSMUST00000023474;ENSMUST00000141820;ENSMUST00000178573;ENSMUST00000135289	-14.5369	0.00922461	down	yes
Irf3	ENSMUST00000207521;ENSMUST00000207555;ENSMUST00000003284;ENSMUST00000208958;ENSMUST00000209066;ENSMUST00000107834;ENSMUST00000207129;ENSMUST00000208143;ENSMUST00000207476;ENSMUST00000209006;ENSMUST00000208906;ENSMUST00000208767;ENSMUST00000207128	-8.2018	0.00924638	down	yes
Runx2os1	ENSMUST00000097320	-15.1875	0.00934756	down	yes
Ubox5	ENSMUST00000028761;ENSMUST00000140581	-12.0766	0.0093487	down	yes
Slc16a3	ENSMUST00000100130;ENSMUST00000133029;ENSMUST00000168579;ENSMUST00000129473;ENSMUST00000154187;ENSMUST00000070653;ENSMUST00000134540;ENSMUST00000140467	-6.5439	0.00942361	down	yes
Naa80	ENSMUST00000093785;ENSMUST00000139581;ENSMUST00000122985;ENSMUST00000139274;ENSMUST00000127380;ENSMUST00000149638;ENSMUST00000130053	8.18393	0.00946091	up	yes
Gm19987	ENSMUST00000216339	15.8526	0.00946776	up	yes
Car7	ENSMUST00000056051;ENSMUST00000212942;ENSMUST00000162399;ENSMUST00000159416;ENSMUST00000162761	-3.77055	0.0094748	down	yes
Pik3ap1	ENSMUST00000059672;ENSMUST00000235978	-7.17454	0.00947599	down	yes
2410131K14Rik	ENSMUST00000049138	-7.14814	0.00949233	down	yes
Trbv13-2	ENSMUST00000103270	6.7068	0.00951254	up	yes
Rita1	ENSMUST00000031599;ENSMUST00000147596;ENSMUST00000156356;ENSMUST00000140554;ENSMUST00000111884;ENSMUST00000136070;ENSMUST00000177800	-9.49934	0.00954105	down	yes
Kctd1	ENSMUST00000025992;ENSMUST00000234685;ENSMUST00000168989;ENSMUST00000234221;ENSMUST00000234864;ENSMUST00000233993	8.76872	0.00954142	up	yes
Vash2	ENSMUST00000047409;ENSMUST00000166139;ENSMUST00000192306	-12.5673	0.00954257	down	yes
Gm19705	ENSMUST00000181524;ENSMUST00000181491;ENSMUST00000180962;ENSMUST00000180495	-14.1316	0.00955754	down	yes
Trim34a	ENSMUST00000060315;ENSMUST00000106848;ENSMUST00000106849	9.22726	0.00956611	up	yes
1810044D09Rik	ENSMUST00000186472	-15.6598	0.00961295	down	yes
0610009L18Rik	ENSMUST00000143813	-15.4869	0.00961965	down	yes
Osbpl7	ENSMUST00000090020;ENSMUST00000142406;ENSMUST00000154084;ENSMUST00000168565;ENSMUST00000142399;ENSMUST00000143360	-8.53484	0.00962733	down	yes
Vps8	ENSMUST00000115397;ENSMUST00000125487;ENSMUST00000231484;ENSMUST00000232357;ENSMUST00000096191;ENSMUST00000231224;ENSMUST00000118138;ENSMUST00000117598;ENSMUST00000139473;ENSMUST00000096192;ENSMUST00000232132;ENSMUST00000156580;ENSMUST00000118923;ENSMUST00000150765;ENSMUST00000134650;ENSMUST00000127903	-7.13468	0.009633	down	yes
Wdr86	ENSMUST00000142607;ENSMUST00000068693;ENSMUST00000196443;ENSMUST00000127320	-12.919	0.0096414	down	yes
Eldr	ENSMUST00000142777;ENSMUST00000130392;ENSMUST00000123734;ENSMUST00000139271;ENSMUST00000129735;ENSMUST00000139493;ENSMUST00000136053	-13.4668	0.00967111	down	yes
Parp3	ENSMUST00000123555;ENSMUST00000067218;ENSMUST00000125850;ENSMUST00000112479;ENSMUST00000145396;ENSMUST00000156426;ENSMUST00000214682;ENSMUST00000140029;ENSMUST00000139362	-7.37896	0.00973476	down	yes
Gm46440	ENSMUST00000224641;ENSMUST00000223904;ENSMUST00000223556	-13.2741	0.00975858	down	yes
Rpgrip1	ENSMUST00000181823;ENSMUST00000111600;ENSMUST00000181736;ENSMUST00000180388;ENSMUST00000181297;ENSMUST00000180901;ENSMUST00000181208;ENSMUST00000111603;ENSMUST00000180484;ENSMUST00000181017;ENSMUST00000180500;ENSMUST00000181862;ENSMUST00000181401;ENSMUST00000180646;ENSMUST00000180513;ENSMUST00000181673;ENSMUST00000181627;ENSMUST00000180433;ENSMUST00000181709	-10.9906	0.0097801	down	yes
Gm16556	ENSMUST00000162608;ENSMUST00000162980	-15.8133	0.00978975	down	yes
Nr4a1	ENSMUST00000023779;ENSMUST00000230814;ENSMUST00000231153;ENSMUST00000228985	-1.15068	0.0098233	down	yes
Cfap74	ENSMUST00000135407;ENSMUST00000094408;ENSMUST00000144157;ENSMUST00000165947;ENSMUST00000238423;ENSMUST00000123952;ENSMUST00000151083;ENSMUST00000144625;ENSMUST00000105619;ENSMUST00000129481;ENSMUST00000238620;ENSMUST00000050128	-12.1318	0.00983806	down	yes
Cep170b	ENSMUST00000101018;ENSMUST00000221570;ENSMUST00000220942;ENSMUST00000221125;ENSMUST00000221853;ENSMUST00000222532;ENSMUST00000220627;ENSMUST00000222612;ENSMUST00000222711;ENSMUST00000223104;ENSMUST00000179041;ENSMUST00000092279	7.4702	0.00985542	up	yes
Igkv4-91	ENSMUST00000103333	-16.0894	0.00988713	down	yes
Prune1	ENSMUST00000015855;ENSMUST00000148959	-7.30541	0.00989191	down	yes
Gm11423	ENSMUST00000152784;ENSMUST00000136051	-15.3123	0.00990662	down	yes
Hmga1	ENSMUST00000119486;ENSMUST00000232552;ENSMUST00000118570;ENSMUST00000114888;ENSMUST00000232265;ENSMUST00000117600;ENSMUST00000231874;ENSMUST00000117254;ENSMUST00000231825;ENSMUST00000232253;ENSMUST00000118599;ENSMUST00000231780;ENSMUST00000231866;ENSMUST00000231796;ENSMUST00000232013;ENSMUST00000231243;ENSMUST00000231358	2.59268	0.00991344	up	yes
Usp39	ENSMUST00000070345;ENSMUST00000154799;ENSMUST00000206262	2.27765	0.00992135	up	yes
Scgb1a1	ENSMUST00000025554	-4.2292	0.00995762	down	yes
Tpm4	ENSMUST00000238752;ENSMUST00000003575;ENSMUST00000123177;ENSMUST00000238492	-2.02773	0.00998673	down	yes
Gm16091	ENSMUST00000156664	14.5412	0.0100152	up	yes
Tigit	ENSMUST00000096065	-14.9761	0.0100498	down	yes
Gimap8	ENSMUST00000203509;ENSMUST00000203083;ENSMUST00000078223	-9.19163	0.0100527	down	yes
Stfa1	ENSMUST00000232150;ENSMUST00000042097	-14.9862	0.0100585	down	yes
Rnf130	ENSMUST00000054684;ENSMUST00000238748;ENSMUST00000102776;ENSMUST00000143607	-1.45115	0.0101157	down	yes
Map1s	ENSMUST00000019405;ENSMUST00000213083;ENSMUST00000212511;ENSMUST00000211880;ENSMUST00000212544;ENSMUST00000212697;ENSMUST00000212227;ENSMUST00000211910;ENSMUST00000212823;ENSMUST00000213001;ENSMUST00000212143	-6.68445	0.0101252	down	yes
Ggnbp1	ENSMUST00000236222;ENSMUST00000122106;ENSMUST00000151920;ENSMUST00000154731;ENSMUST00000235543;ENSMUST00000235268;ENSMUST00000142141;ENSMUST00000236076;ENSMUST00000053683	-12.1418	0.0101425	down	yes
Gm13448	ENSMUST00000143469	-14.0415	0.0101686	down	yes
Rnls	ENSMUST00000096114;ENSMUST00000163093	-13.9938	0.0101904	down	yes
Eef1aknmt	ENSMUST00000028017;ENSMUST00000161760;ENSMUST00000176220;ENSMUST00000195027;ENSMUST00000159316;ENSMUST00000159255;ENSMUST00000159817;ENSMUST00000176689	-7.32585	0.010267	down	yes
Ddias	ENSMUST00000208356;ENSMUST00000032877;ENSMUST00000207931;ENSMUST00000209074	-8.42957	0.0102697	down	yes
Gm27813	ENSMUST00000184343	15.8639	0.0102817	up	yes
Fbh1	ENSMUST00000071564;ENSMUST00000139292;ENSMUST00000155604;ENSMUST00000192171;ENSMUST00000123723;ENSMUST00000126543;ENSMUST00000136633;ENSMUST00000151402;ENSMUST00000131893;ENSMUST00000123717	-6.25065	0.0103161	down	yes
Gm15764	ENSMUST00000150389;ENSMUST00000155103	-15.0268	0.0103492	down	yes
Gm14057	ENSMUST00000120631	-15.3391	0.0104578	down	yes
Csrnp1	ENSMUST00000035101;ENSMUST00000215916;ENSMUST00000216929;ENSMUST00000214058;ENSMUST00000213936	-1.27067	0.0104631	down	yes
Gm47705	ENSMUST00000222804	-15.0134	0.0105187	down	yes
Zfp973	ENSMUST00000121956;ENSMUST00000141122;ENSMUST00000108985	-11.0878	0.0105489	down	yes
Slc18a1	ENSMUST00000037478;ENSMUST00000147674;ENSMUST00000142548;ENSMUST00000142710;ENSMUST00000148856	-11.8247	0.0105759	down	yes
Coq6	ENSMUST00000126913;ENSMUST00000021661;ENSMUST00000150391;ENSMUST00000152913;ENSMUST00000156592;ENSMUST00000153450;ENSMUST00000110278;ENSMUST00000124257;ENSMUST00000140961;ENSMUST00000145522;ENSMUST00000110276	-8.60359	0.0105956	down	yes
Actg1	ENSMUST00000106215;ENSMUST00000071555;ENSMUST00000144868;ENSMUST00000128055;ENSMUST00000089616;ENSMUST00000131103;ENSMUST00000141406;ENSMUST00000156343;ENSMUST00000062147	-1.12937	0.0106979	down	yes
Ret	ENSMUST00000032201;ENSMUST00000088790	-7.71889	0.0107087	down	yes
Lacc1	ENSMUST00000062789;ENSMUST00000142300;ENSMUST00000139809	7.8475	0.0107477	up	yes
Gbp9	ENSMUST00000196820;ENSMUST00000100961;ENSMUST00000031238;ENSMUST00000199453	7.26349	0.0107837	up	yes
Mis18bp1	ENSMUST00000052201;ENSMUST00000131753;ENSMUST00000221296;ENSMUST00000222244;ENSMUST00000149986;ENSMUST00000140391;ENSMUST00000141456;ENSMUST00000124201	-9.15533	0.0108219	down	yes
Hook2	ENSMUST00000064495;ENSMUST00000209764;ENSMUST00000210326;ENSMUST00000209652	-9.50802	0.0108594	down	yes
Tbc1d2b	ENSMUST00000041767;ENSMUST00000144348;ENSMUST00000144646;ENSMUST00000128874	7.47366	0.0108904	up	yes
Gm42420	ENSMUST00000126621	-14.8302	0.0109056	down	yes
Cdip1	ENSMUST00000118703;ENSMUST00000004173;ENSMUST00000147225;ENSMUST00000152667;ENSMUST00000229452;ENSMUST00000140187;ENSMUST00000117713	-4.80559	0.0109213	down	yes
Stat2	ENSMUST00000220277;ENSMUST00000218863;ENSMUST00000105238;ENSMUST00000217727;ENSMUST00000217852;ENSMUST00000218862;ENSMUST00000085708;ENSMUST00000220142	-14.3377	0.0109431	down	yes
2700097O09Rik	ENSMUST00000156852;ENSMUST00000222572;ENSMUST00000021406;ENSMUST00000136281	8.16503	0.0110111	up	yes
Intu	ENSMUST00000091186;ENSMUST00000061590;ENSMUST00000204176	10.7347	0.0110885	up	yes
Idh1	ENSMUST00000097709;ENSMUST00000149310;ENSMUST00000169032;ENSMUST00000188876;ENSMUST00000191459;ENSMUST00000188109;ENSMUST00000186222	6.79853	0.0111115	up	yes
2310034G01Rik	ENSMUST00000189008	-13.9269	0.011122	down	yes
Aasdh	ENSMUST00000142450;ENSMUST00000134805;ENSMUST00000126741;ENSMUST00000123059;ENSMUST00000135697;ENSMUST00000154548;ENSMUST00000069709;ENSMUST00000201283;ENSMUST00000123682;ENSMUST00000146570;ENSMUST00000135954;ENSMUST00000136080;ENSMUST00000145022;ENSMUST00000120963;ENSMUST00000149602	8.483	0.0111736	up	yes
Mir22	ENSMUST00000083595	-9.82663	0.0112376	down	yes
Isg15	ENSMUST00000085425	-13.1154	0.0112851	down	yes
Nr2c2ap	ENSMUST00000095273;ENSMUST00000212851;ENSMUST00000211898	2.76415	0.0113707	up	yes
Itk	ENSMUST00000155991;ENSMUST00000020664;ENSMUST00000109237;ENSMUST00000101306	-1.32146	0.0117226	down	yes
Gm37748	ENSMUST00000194379	-13.8475	0.011754	down	yes
Trbv20	ENSMUST00000103277	6.89225	0.011785	up	yes
Pck2	ENSMUST00000226519;ENSMUST00000226295;ENSMUST00000228240;ENSMUST00000226270;ENSMUST00000226650;ENSMUST00000048781;ENSMUST00000226514;ENSMUST00000226352;ENSMUST00000228921;ENSMUST00000226664;ENSMUST00000226770;ENSMUST00000226231;ENSMUST00000228283	-7.47498	0.012099	down	yes
Gm9828	ENSMUST00000062252;ENSMUST00000126622;ENSMUST00000132488;ENSMUST00000135572	12.5169	0.0121235	up	yes
Trmt1	ENSMUST00000109768;ENSMUST00000109767;ENSMUST00000136423;ENSMUST00000137953;ENSMUST00000128022;ENSMUST00000152301;ENSMUST00000150085;ENSMUST00000175704;ENSMUST00000176914;ENSMUST00000175767;ENSMUST00000127915;ENSMUST00000143427;ENSMUST00000175980;ENSMUST00000177260;ENSMUST00000175870;ENSMUST00000001974;ENSMUST00000176053;ENSMUST00000148118;ENSMUST00000175784;ENSMUST00000125370;ENSMUST00000138300;…	-6.52097	0.0121655	down	yes
Gm21738	ENSMUST00000177817	14.5343	0.0122595	up	yes
Ifit2	ENSMUST00000102826;ENSMUST00000149829	-8.26611	0.0122817	down	yes
Rad9b	ENSMUST00000149600;ENSMUST00000049009;ENSMUST00000144268;ENSMUST00000200653;ENSMUST00000117263	-11.77	0.0123545	down	yes
Cxcl2	ENSMUST00000200681;ENSMUST00000075433;ENSMUST00000200919;ENSMUST00000202317	-1.12235	0.0124605	down	yes
Dusp14	ENSMUST00000108101;ENSMUST00000018792;ENSMUST00000138208;ENSMUST00000100705;ENSMUST00000164891	-6.23833	0.0124849	down	yes
Calcb	ENSMUST00000032902;ENSMUST00000182816;ENSMUST00000182044	-13.6938	0.0124928	down	yes
3110009E18Rik	ENSMUST00000112644;ENSMUST00000056038;ENSMUST00000153037;ENSMUST00000027637;ENSMUST00000128578;ENSMUST00000187809	-12.4918	0.0125225	down	yes
Rock1	ENSMUST00000067947;ENSMUST00000234734;ENSMUST00000234050;ENSMUST00000235067;ENSMUST00000235075;ENSMUST00000234926;ENSMUST00000234610;ENSMUST00000234463	-1.58108	0.0126117	down	yes
Arhgap27os3	ENSMUST00000124462	-12.4946	0.0126552	down	yes
Kdm4c	ENSMUST00000030102;ENSMUST00000148753;ENSMUST00000156065;ENSMUST00000149295;ENSMUST00000077851;ENSMUST00000150439	-7.79738	0.0127151	down	yes
Gm31763	ENSMUST00000217788;ENSMUST00000218205;ENSMUST00000219739	-12.4007	0.012721	down	yes
Tmem147os	ENSMUST00000180820;ENSMUST00000183194	-13.3737	0.0129538	down	yes
Pccb	ENSMUST00000035116;ENSMUST00000149998;ENSMUST00000145091;ENSMUST00000142676;ENSMUST00000149322;ENSMUST00000189498	-7.83789	0.0129735	down	yes
Gm2986	ENSMUST00000121603	-15.1076	0.0130102	down	yes
Arl4d	ENSMUST00000039388	-6.66666	0.0130104	down	yes
Gm15473	ENSMUST00000140746	-13.6692	0.0130827	down	yes
Llgl1	ENSMUST00000052346;ENSMUST00000128749;ENSMUST00000108719	-7.27304	0.0130902	down	yes
Katnb1	ENSMUST00000034239;ENSMUST00000212528;ENSMUST00000212895;ENSMUST00000212565;ENSMUST00000212968	-7.5681	0.0131927	down	yes
Nipbl	ENSMUST00000052965	2.10283	0.0132847	up	yes
1810062O18Rik	ENSMUST00000142099;ENSMUST00000129237;ENSMUST00000224755;ENSMUST00000124940;ENSMUST00000128848;ENSMUST00000223899;ENSMUST00000141265;ENSMUST00000225721	-6.26991	0.0134159	down	yes
Acod1	ENSMUST00000022722	-5.98452	0.0134521	down	yes
Tor1aip2	ENSMUST00000065648;ENSMUST00000128941;ENSMUST00000131359;ENSMUST00000111757;ENSMUST00000097526;ENSMUST00000133152;ENSMUST00000125371;ENSMUST00000111754;ENSMUST00000060404	2.16286	0.0134551	up	yes
Armc5	ENSMUST00000044660;ENSMUST00000206509	-5.83209	0.0135492	down	yes
Erlin2	ENSMUST00000209520;ENSMUST00000033873;ENSMUST00000209563;ENSMUST00000211233;ENSMUST00000209504;ENSMUST00000210445;ENSMUST00000209976;ENSMUST00000211043;ENSMUST00000209795	6.80807	0.0138477	up	yes
Gm19265	ENSMUST00000201818	-13.8291	0.0138642	down	yes
Fam71e1	ENSMUST00000107927;ENSMUST00000206195;ENSMUST00000205422;ENSMUST00000205359;ENSMUST00000206398;ENSMUST00000206965;ENSMUST00000205819;ENSMUST00000206033;ENSMUST00000205397	-12.4591	0.0139465	down	yes
Mx1	ENSMUST00000232193;ENSMUST00000113768;ENSMUST00000155233;ENSMUST00000231995;ENSMUST00000023655;ENSMUST00000238205;ENSMUST00000232282;ENSMUST00000238262;ENSMUST00000231461;ENSMUST00000135184;ENSMUST00000231455;ENSMUST00000142883	-9.07146	0.0139567	down	yes
Ifit1	ENSMUST00000102824	-7.44258	0.0139974	down	yes
Isg20	ENSMUST00000038142;ENSMUST00000120331;ENSMUST00000121645;ENSMUST00000133042;ENSMUST00000205981;ENSMUST00000118867	-7.89252	0.0140402	down	yes
Zbtb24	ENSMUST00000216656;ENSMUST00000080771;ENSMUST00000215881;ENSMUST00000214159;ENSMUST00000213797	-7.93772	0.0140846	down	yes
Stat6	ENSMUST00000092074;ENSMUST00000128072;ENSMUST00000156231;ENSMUST00000120279;ENSMUST00000145470	9.04687	0.0141112	up	yes
Calca	ENSMUST00000032907;ENSMUST00000205933;ENSMUST00000205714;ENSMUST00000032906;ENSMUST00000205560;ENSMUST00000206156;ENSMUST00000206853	-1.62955	0.0141305	down	yes
Impdh2	ENSMUST00000193535;ENSMUST00000081111;ENSMUST00000195456;ENSMUST00000193421;ENSMUST00000194365;ENSMUST00000194689;ENSMUST00000193493;ENSMUST00000194904	-1.29955	0.0142321	down	yes
Nup37	ENSMUST00000219059;ENSMUST00000218935;ENSMUST00000169309;ENSMUST00000052355;ENSMUST00000219859;ENSMUST00000219121	7.94488	0.0142665	up	yes
Nkg7	ENSMUST00000070518;ENSMUST00000206741;ENSMUST00000206251	2.80642	0.0143593	up	yes
Trbc1	ENSMUST00000192856;ENSMUST00000103291	1.29834	0.0145006	up	yes
Hspd1	ENSMUST00000027123;ENSMUST00000127861;ENSMUST00000144077	1.37881	0.0145467	up	yes
Gatc	ENSMUST00000139167	-7.34808	0.01477	down	yes
Casp2	ENSMUST00000031895;ENSMUST00000144821;ENSMUST00000141669;ENSMUST00000203089;ENSMUST00000139930;ENSMUST00000152893;ENSMUST00000132246;ENSMUST00000141727;ENSMUST00000132398;ENSMUST00000156829	-7.27026	0.0149059	down	yes
Invs	ENSMUST00000156602;ENSMUST00000149555;ENSMUST00000151762;ENSMUST00000129480;ENSMUST00000030029;ENSMUST00000143433	-6.66391	0.0149658	down	yes
Map4k1	ENSMUST00000208227;ENSMUST00000085835;ENSMUST00000207185;ENSMUST00000208784	-3.42529	0.0150088	down	yes
Fam102a	ENSMUST00000136816;ENSMUST00000048375;ENSMUST00000133512;ENSMUST00000133366;ENSMUST00000147723	-2.37473	0.0150324	down	yes
Gm12316	ENSMUST00000125853	-14.7613	0.0151558	down	yes
2310015A10Rik	ENSMUST00000219349;ENSMUST00000180643;ENSMUST00000218078;ENSMUST00000220125	-7.07538	0.015339	down	yes
Pdss1	ENSMUST00000053729;ENSMUST00000139472;ENSMUST00000152170;ENSMUST00000141215;ENSMUST00000149229;ENSMUST00000135621;ENSMUST00000148072	-7.72056	0.0153595	down	yes
Rab15	ENSMUST00000021459;ENSMUST00000143863;ENSMUST00000122419;ENSMUST00000134124;ENSMUST00000154765;ENSMUST00000141622;ENSMUST00000121716;ENSMUST00000118604	-7.45167	0.0153666	down	yes
Dnm2	ENSMUST00000165766;ENSMUST00000173299;ENSMUST00000091087;ENSMUST00000173397;ENSMUST00000172873;ENSMUST00000172833;ENSMUST00000115404;ENSMUST00000174243;ENSMUST00000169194;ENSMUST00000172763;ENSMUST00000174828;ENSMUST00000174050;ENSMUST00000072362;ENSMUST00000172482	-2.52414	0.015395	down	yes
Il17re	ENSMUST00000058548;ENSMUST00000203661;ENSMUST00000204523;ENSMUST00000053569;ENSMUST00000205211;ENSMUST00000101065;ENSMUST00000203281;ENSMUST00000203897;ENSMUST00000204774	-8.99307	0.0154068	down	yes
Gpr137c	ENSMUST00000227009;ENSMUST00000146150;ENSMUST00000226915;ENSMUST00000227056;ENSMUST00000147957;ENSMUST00000227086;ENSMUST00000151749	10.3054	0.0154178	up	yes
Deptor	ENSMUST00000096433;ENSMUST00000226687;ENSMUST00000023056;ENSMUST00000100660	-5.10799	0.0154278	down	yes
Ift140	ENSMUST00000142000;ENSMUST00000024983;ENSMUST00000137386;ENSMUST00000156945;ENSMUST00000140692;ENSMUST00000232788;ENSMUST00000139300;ENSMUST00000153895;ENSMUST00000151776	-9.0366	0.0155242	down	yes
Abcf3	ENSMUST00000003319;ENSMUST00000232127;ENSMUST00000148679;ENSMUST00000231258;ENSMUST00000232680;ENSMUST00000135861;ENSMUST00000154660;ENSMUST00000232490;ENSMUST00000231590;ENSMUST00000152339	3.3754	0.0155795	up	yes
Kctd7	ENSMUST00000040616;ENSMUST00000144467;ENSMUST00000144878	-7.9325	0.015761	down	yes
Prdx3	ENSMUST00000025961	1.69374	0.0157879	up	yes
Rn7s1	ENSMUST00000174924	1.23792	0.0158638	up	yes
Gm13375	ENSMUST00000126967	-13.5279	0.0159007	down	yes
2310061I04Rik	ENSMUST00000146451;ENSMUST00000148721;ENSMUST00000156817;ENSMUST00000154670;ENSMUST00000150056;ENSMUST00000059740;ENSMUST00000154272;ENSMUST00000151274;ENSMUST00000148482	-6.85666	0.0159458	down	yes
Zfp101	ENSMUST00000174512;ENSMUST00000174417;ENSMUST00000167107;ENSMUST00000183047;ENSMUST00000173151	-10.3608	0.0159601	down	yes
Pex11a	ENSMUST00000032761;ENSMUST00000205297;ENSMUST00000139620;ENSMUST00000150606	-7.41485	0.0159643	down	yes
L2hgdh	ENSMUST00000021370;ENSMUST00000222972;ENSMUST00000223387	-8.78272	0.015995	down	yes
Pex1	ENSMUST00000121291;ENSMUST00000199213;ENSMUST00000196692;ENSMUST00000195894;ENSMUST00000126545;ENSMUST00000197167;ENSMUST00000123268;ENSMUST00000143959;ENSMUST00000196432;ENSMUST00000196124;ENSMUST00000199035;ENSMUST00000142516;ENSMUST00000143132;ENSMUST00000006061	-7.09903	0.0159951	down	yes
Nek8	ENSMUST00000152611;ENSMUST00000148154;ENSMUST00000141444;ENSMUST00000125528;ENSMUST00000017549;ENSMUST00000142812;ENSMUST00000147798;ENSMUST00000131015	-7.34264	0.015997	down	yes
Cd74	ENSMUST00000050487;ENSMUST00000097563;ENSMUST00000238179;ENSMUST00000237097;ENSMUST00000167610	1.22982	0.0160361	up	yes
Helb	ENSMUST00000020449;ENSMUST00000154501;ENSMUST00000148241	-7.09941	0.0162672	down	yes
Tesk2	ENSMUST00000106459;ENSMUST00000142529;ENSMUST00000106456;ENSMUST00000045542	8.40349	0.0163769	up	yes
1700030C10Rik	ENSMUST00000189625	-9.64973	0.0164431	down	yes
Gm43653	ENSMUST00000198136	12.4063	0.0167302	up	yes
Elavl4	ENSMUST00000106597;ENSMUST00000106601;ENSMUST00000153906;ENSMUST00000142722;ENSMUST00000106598;ENSMUST00000138972;ENSMUST00000102723;ENSMUST00000153200;ENSMUST00000102722;ENSMUST00000106600;ENSMUST00000106603;ENSMUST00000144554	-6.99184	0.0168089	down	yes
Lif	ENSMUST00000066283;ENSMUST00000154927;ENSMUST00000040750	-6.66218	0.0169095	down	yes
Prkdc	ENSMUST00000023352;ENSMUST00000182134	-6.32846	0.0169474	down	yes
Adgrg1	ENSMUST00000179619;ENSMUST00000212118;ENSMUST00000211850;ENSMUST00000211911;ENSMUST00000093271;ENSMUST00000212531;ENSMUST00000212581;ENSMUST00000212799;ENSMUST00000212976;ENSMUST00000211944;ENSMUST00000212956;ENSMUST00000212141;ENSMUST00000211806;ENSMUST00000212995;ENSMUST00000211984;ENSMUST00000212660	6.76535	0.0169576	up	yes
Ifnar1	ENSMUST00000123196;ENSMUST00000023689;ENSMUST00000145008;ENSMUST00000117748;ENSMUST00000231604;ENSMUST00000232453;ENSMUST00000232509;ENSMUST00000129878	-16.0116	0.0169934	down	yes
Trip11	ENSMUST00000021605;ENSMUST00000085086;ENSMUST00000177183;ENSMUST00000177536;ENSMUST00000176728;ENSMUST00000177480	-7.20639	0.0170826	down	yes
H2bu2	ENSMUST00000078267	8.26961	0.0171127	up	yes
Dclre1a	ENSMUST00000182059;ENSMUST00000182276;ENSMUST00000183143;ENSMUST00000181992;ENSMUST00000183216;ENSMUST00000182058	-7.91609	0.0171273	down	yes
Pglyrp1	ENSMUST00000032573;ENSMUST00000206206;ENSMUST00000206569;ENSMUST00000206481	-7.00824	0.0171335	down	yes
Fv1	ENSMUST00000094481	-8.22079	0.0172626	down	yes
Pomgnt1	ENSMUST00000106498;ENSMUST00000127426;ENSMUST00000147612;ENSMUST00000121052;ENSMUST00000155718;ENSMUST00000120083;ENSMUST00000151325;ENSMUST00000133838;ENSMUST00000144311;ENSMUST00000106494;ENSMUST00000136855;ENSMUST00000106496	-8.12186	0.0173197	down	yes
Cep250	ENSMUST00000109619;ENSMUST00000149905;ENSMUST00000094421;ENSMUST00000151569;ENSMUST00000155160;ENSMUST00000128683;ENSMUST00000156355;ENSMUST00000109618;ENSMUST00000039994;ENSMUST00000148191	-6.16505	0.0174981	down	yes
Cxcl10	ENSMUST00000118006;ENSMUST00000201176;ENSMUST00000038816;ENSMUST00000138169	-1.53235	0.017609	down	yes
Itga1	ENSMUST00000224865;ENSMUST00000061673;ENSMUST00000224493;ENSMUST00000224541;ENSMUST00000224119;ENSMUST00000224268	-7.27972	0.017627	down	yes
Ston2	ENSMUST00000170077;ENSMUST00000052969;ENSMUST00000164713;ENSMUST00000170984;ENSMUST00000111609;ENSMUST00000166967;ENSMUST00000166008	-5.82809	0.0176471	down	yes
Crybg1	ENSMUST00000200401;ENSMUST00000239010;ENSMUST00000020017	-2.45618	0.0179525	down	yes
Cdc25b	ENSMUST00000079857;ENSMUST00000138669;ENSMUST00000028804;ENSMUST00000141732;ENSMUST00000125423;ENSMUST00000145556;ENSMUST00000132727	-6.94531	0.0180143	down	yes
Arpp21	ENSMUST00000162097;ENSMUST00000159432;ENSMUST00000161261;ENSMUST00000159444;ENSMUST00000161945;ENSMUST00000178410;ENSMUST00000161097;ENSMUST00000162082;ENSMUST00000160741;ENSMUST00000162533;ENSMUST00000159055;ENSMUST00000172380;ENSMUST00000162050;ENSMUST00000160478;ENSMUST00000070218;ENSMUST00000159220;ENSMUST00000162840;ENSMUST00000162796;ENSMUST00000161138;ENSMUST00000162065;ENSMUST00000159246;…	5.18117	0.0180334	up	yes
Xlr4a	ENSMUST00000078775;ENSMUST00000114534;ENSMUST00000139191;ENSMUST00000156148	-1.34168	0.0180416	down	yes
Tspan4	ENSMUST00000138092;ENSMUST00000117634;ENSMUST00000140858;ENSMUST00000130402;ENSMUST00000239217;ENSMUST00000146305;ENSMUST00000026585	6.60704	0.0182204	up	yes
Srd5a3	ENSMUST00000031143;ENSMUST00000127278;ENSMUST00000113507;ENSMUST00000152642;ENSMUST00000149222;ENSMUST00000138699;ENSMUST00000113506;ENSMUST00000124217	-7.73935	0.0183546	down	yes
Elp2	ENSMUST00000234266;ENSMUST00000234484;ENSMUST00000234847;ENSMUST00000025120;ENSMUST00000234164;ENSMUST00000234351;ENSMUST00000234903;ENSMUST00000234014	-3.14743	0.0183784	down	yes
Mif	ENSMUST00000038169;ENSMUST00000218267	1.25763	0.0184558	up	yes
Usp38	ENSMUST00000211538;ENSMUST00000042724	-1.66926	0.0185047	down	yes
Pigb	ENSMUST00000183746;ENSMUST00000183587;ENSMUST00000184776;ENSMUST00000183904;ENSMUST00000184389;ENSMUST00000093819;ENSMUST00000185027;ENSMUST00000098566;ENSMUST00000184035	-7.69118	0.0185568	down	yes
Nxn	ENSMUST00000021204;ENSMUST00000131472	-7.61888	0.0185587	down	yes
Per1	ENSMUST00000101004;ENSMUST00000021271;ENSMUST00000102605;ENSMUST00000132462;ENSMUST00000166748;ENSMUST00000142392	-5.77318	0.0185969	down	yes
Gm42922	ENSMUST00000195887	6.7729	0.0187775	up	yes
Tnfaip3	ENSMUST00000154590;ENSMUST00000105527;ENSMUST00000019997;ENSMUST00000154749;ENSMUST00000146388;ENSMUST00000122863	-1.20805	0.0188347	down	yes
Zbtb16	ENSMUST00000216150;ENSMUST00000093852	8.27806	0.0189045	up	yes
Mcm5	ENSMUST00000212426;ENSMUST00000164309;ENSMUST00000212811;ENSMUST00000211912;ENSMUST00000212648	1.47701	0.0189207	up	yes
Abcd3	ENSMUST00000199593;ENSMUST00000029770;ENSMUST00000197383;ENSMUST00000195965;ENSMUST00000197662;ENSMUST00000196340	6.94177	0.0190211	up	yes
Top3a	ENSMUST00000002891;ENSMUST00000130068;ENSMUST00000117743;ENSMUST00000124799;ENSMUST00000102668;ENSMUST00000120417	-9.70312	0.0190394	down	yes
5730480H06Rik	ENSMUST00000030968;ENSMUST00000196950;ENSMUST00000200566;ENSMUST00000197072;ENSMUST00000196604;ENSMUST00000195960;ENSMUST00000176521;ENSMUST00000199818;ENSMUST00000197915	-8.002	0.0190676	down	yes
Ang	ENSMUST00000171688;ENSMUST00000069011	-8.01304	0.0192374	down	yes
Arc	ENSMUST00000110009;ENSMUST00000023268	-5.22269	0.0193186	down	yes
Rpusd4	ENSMUST00000034543;ENSMUST00000130552;ENSMUST00000144582;ENSMUST00000146571	-5.81756	0.0193887	down	yes
Ncstn	ENSMUST00000003550;ENSMUST00000142825;ENSMUST00000122986;ENSMUST00000140643;ENSMUST00000146137;ENSMUST00000135928	-2.92458	0.0196044	down	yes
Gatad2a	ENSMUST00000116463;ENSMUST00000212478;ENSMUST00000177851;ENSMUST00000065169;ENSMUST00000212277;ENSMUST00000211960	-2.08154	0.0198714	down	yes
Egr1	ENSMUST00000064795;ENSMUST00000165033	1.38505	0.0199441	up	yes
9530077C05Rik	ENSMUST00000214436;ENSMUST00000058868;ENSMUST00000213598;ENSMUST00000213133	9.95797	0.0200409	up	yes
Srek1ip1	ENSMUST00000022230;ENSMUST00000137278;ENSMUST00000147061;ENSMUST00000145661;ENSMUST00000156105	9.94934	0.0201366	up	yes
Gm14686	ENSMUST00000119926	-6.91861	0.0201461	down	yes
Golga1	ENSMUST00000149842;ENSMUST00000126520;ENSMUST00000124463;ENSMUST00000149810;ENSMUST00000039165;ENSMUST00000154210;ENSMUST00000204127;ENSMUST00000112850;ENSMUST00000184996;ENSMUST00000153914;ENSMUST00000136261	7.09476	0.0201479	up	yes
Xrcc3	ENSMUST00000021715;ENSMUST00000127281;ENSMUST00000133679;ENSMUST00000129258;ENSMUST00000124064;ENSMUST00000132177;ENSMUST00000145109;ENSMUST00000146491	8.03367	0.0201595	up	yes
Gm16712	ENSMUST00000181962	-11.811	0.0201739	down	yes
Arf4	ENSMUST00000022429;ENSMUST00000166075;ENSMUST00000224138;ENSMUST00000167376;ENSMUST00000171282;ENSMUST00000112318;ENSMUST00000171207	-1.02996	0.0202606	down	yes
Cacna1d	ENSMUST00000224395;ENSMUST00000238571;ENSMUST00000238524;ENSMUST00000112249;ENSMUST00000224785;ENSMUST00000225717;ENSMUST00000224912;ENSMUST00000112250;ENSMUST00000224198;ENSMUST00000223803;ENSMUST00000225353;ENSMUST00000238675;ENSMUST00000238690;ENSMUST00000238735;ENSMUST00000238336;ENSMUST00000223573;ENSMUST00000238504;ENSMUST00000223985;ENSMUST00000224073;ENSMUST00000238568	6.74052	0.0203064	up	yes
Nup62	ENSMUST00000057195;ENSMUST00000207103;ENSMUST00000208626;ENSMUST00000208172;ENSMUST00000207085	1.70183	0.020364	up	yes
Zdhhc7	ENSMUST00000034280;ENSMUST00000150444;ENSMUST00000124044;ENSMUST00000141886;ENSMUST00000123186	-6.74911	0.0203806	down	yes
Ublcp1	ENSMUST00000102795;ENSMUST00000151875;ENSMUST00000156551;ENSMUST00000129054;ENSMUST00000136709;ENSMUST00000150032	-7.48297	0.020383	down	yes
Filip1l	ENSMUST00000159414;ENSMUST00000159816;ENSMUST00000099667	5.61405	0.0204152	up	yes
Amph	ENSMUST00000003345;ENSMUST00000239207;ENSMUST00000200273;ENSMUST00000222698;ENSMUST00000200466;ENSMUST00000197545	-5.48828	0.0205152	down	yes
Ncf2	ENSMUST00000027754;ENSMUST00000186568;ENSMUST00000189135;ENSMUST00000187641;ENSMUST00000187235;ENSMUST00000190323	-6.78151	0.0206176	down	yes
Sla2	ENSMUST00000109561;ENSMUST00000029164	2.42914	0.0207553	up	yes
Tab3	ENSMUST00000048250;ENSMUST00000152880;ENSMUST00000137438;ENSMUST00000146063	-7.43443	0.0207894	down	yes
Cep76	ENSMUST00000097542;ENSMUST00000236857;ENSMUST00000237975	9.95997	0.0215675	up	yes
Jazf1	ENSMUST00000074541;ENSMUST00000128282;ENSMUST00000136250	-7.0542	0.0216587	down	yes
Zgrf1	ENSMUST00000199888;ENSMUST00000043108;ENSMUST00000195955;ENSMUST00000196341;ENSMUST00000196141;ENSMUST00000200490;ENSMUST00000197108	-7.32063	0.0218516	down	yes
Cpsf6	ENSMUST00000176686;ENSMUST00000175924;ENSMUST00000069168;ENSMUST00000177145;ENSMUST00000176567;ENSMUST00000176480;ENSMUST00000176670;ENSMUST00000175888	-1.44217	0.0219322	down	yes
Ier3	ENSMUST00000003635	-3.32831	0.0219395	down	yes
Samsn1	ENSMUST00000114240;ENSMUST00000114239;ENSMUST00000139691;ENSMUST00000150248;ENSMUST00000226794;ENSMUST00000227215;ENSMUST00000228147	-0.991311	0.0219693	down	no
Odf2	ENSMUST00000113756;ENSMUST00000113763;ENSMUST00000113755;ENSMUST00000152503;ENSMUST00000113757;ENSMUST00000113764;ENSMUST00000129960;ENSMUST00000150827;ENSMUST00000123335;ENSMUST00000113759;ENSMUST00000184845;ENSMUST00000126103;ENSMUST00000133233;ENSMUST00000113765;ENSMUST00000131165;ENSMUST00000152026;ENSMUST00000028128;ENSMUST00000113762;ENSMUST00000130899;ENSMUST00000137558;ENSMUST00000046571;…	-6.02296	0.022042	down	yes
P2rx7	ENSMUST00000086247;ENSMUST00000100737;ENSMUST00000031425;ENSMUST00000199281;ENSMUST00000199371;ENSMUST00000197042;ENSMUST00000197102;ENSMUST00000121489	-6.47172	0.022068	down	yes
Mcm10	ENSMUST00000027980;ENSMUST00000146257;ENSMUST00000150091;ENSMUST00000125201;ENSMUST00000125851;ENSMUST00000129443;ENSMUST00000151533;ENSMUST00000102985;ENSMUST00000139882;ENSMUST00000125349	-9.45412	0.0221271	down	yes
Banf1	ENSMUST00000170010;ENSMUST00000025762;ENSMUST00000237704;ENSMUST00000237167	1.21486	0.0221348	up	yes
Cdk11b	ENSMUST00000143196;ENSMUST00000105600;ENSMUST00000105598;ENSMUST00000135550;ENSMUST00000067081;ENSMUST00000149498;ENSMUST00000155100;ENSMUST00000142513	-1.32768	0.0222102	down	yes
Recql5	ENSMUST00000140174;ENSMUST00000147172;ENSMUST00000134208;ENSMUST00000131578;ENSMUST00000021097;ENSMUST00000136774;ENSMUST00000156776;ENSMUST00000144824	-6.88244	0.0222312	down	yes
Ubxn2b	ENSMUST00000029907	-7.1015	0.0223267	down	yes
Prdm1	ENSMUST00000105490;ENSMUST00000218369;ENSMUST00000039174;ENSMUST00000167340	-8.34382	0.0223501	down	yes
Zdhhc9	ENSMUST00000037960;ENSMUST00000088935;ENSMUST00000149416;ENSMUST00000127440;ENSMUST00000132652;ENSMUST00000123054	-7.18471	0.0223837	down	yes
2610318N02Rik	ENSMUST00000231630;ENSMUST00000232601;ENSMUST00000232615;ENSMUST00000093336;ENSMUST00000231558;ENSMUST00000231303;ENSMUST00000231297;ENSMUST00000231681	8.52998	0.0225524	up	yes
Cd22	ENSMUST00000188157;ENSMUST00000108125;ENSMUST00000190646;ENSMUST00000019248;ENSMUST00000187989;ENSMUST00000214289;ENSMUST00000186333;ENSMUST00000186154;ENSMUST00000190753;ENSMUST00000186354;ENSMUST00000189718;ENSMUST00000190170;ENSMUST00000187585;ENSMUST00000187436;ENSMUST00000190455;ENSMUST00000190617	-9.33146	0.0226224	down	yes
Usp47	ENSMUST00000106653;ENSMUST00000211791;ENSMUST00000215510;ENSMUST00000210591;ENSMUST00000210526;ENSMUST00000210309	-3.4749	0.0226801	down	yes
Ap3m2	ENSMUST00000163739;ENSMUST00000210656;ENSMUST00000210148;ENSMUST00000210476	-6.99269	0.0227195	down	yes
Dhrs1	ENSMUST00000128802;ENSMUST00000002403;ENSMUST00000155969;ENSMUST00000142043	-3.79668	0.022958	down	yes
Nfkbia	ENSMUST00000021413;ENSMUST00000219869	-1.04333	0.0229609	down	yes
Cbx5	ENSMUST00000118152;ENSMUST00000127191;ENSMUST00000122182;ENSMUST00000108813	3.68216	0.0231224	up	yes
Slc17a5	ENSMUST00000119213;ENSMUST00000052441;ENSMUST00000117645	8.46931	0.0232032	up	yes
Tmed1	ENSMUST00000034698;ENSMUST00000214576;ENSMUST00000213167;ENSMUST00000214285;ENSMUST00000213316	-9.26008	0.0232063	down	yes
Plscr1	ENSMUST00000093801;ENSMUST00000187952;ENSMUST00000186364	-1.20079	0.0232498	down	yes
Rundc1	ENSMUST00000040561	-8.51433	0.0232772	down	yes
Slc25a3	ENSMUST00000163246;ENSMUST00000164505;ENSMUST00000171960;ENSMUST00000172442;ENSMUST00000076694;ENSMUST00000167455;ENSMUST00000170810;ENSMUST00000169339	-1.07413	0.0233189	down	yes
Eaf1	ENSMUST00000022446;ENSMUST00000228952;ENSMUST00000227551;ENSMUST00000226564	-4.62214	0.0233198	down	yes
Rp2	ENSMUST00000033372;ENSMUST00000115387;ENSMUST00000134349;ENSMUST00000115391;ENSMUST00000133619	-9.36915	0.023496	down	yes
She	ENSMUST00000050401;ENSMUST00000197454	-7.41709	0.0235142	down	yes
Morf4l2	ENSMUST00000080411;ENSMUST00000169418;ENSMUST00000166930;ENSMUST00000137979;ENSMUST00000131923;ENSMUST00000033797;ENSMUST00000166478;ENSMUST00000155207;ENSMUST00000113097;ENSMUST00000136650;ENSMUST00000135731;ENSMUST00000137605;ENSMUST00000164609;ENSMUST00000152150;ENSMUST00000113095	1.40866	0.0235706	up	yes
Nmt2	ENSMUST00000102989;ENSMUST00000081932;ENSMUST00000155761;ENSMUST00000091504	-3.92482	0.0237394	down	yes
Supt16	ENSMUST00000046709;ENSMUST00000227577	2.05223	0.0237663	up	yes
Tmem237	ENSMUST00000185951;ENSMUST00000094917;ENSMUST00000186820;ENSMUST00000087475;ENSMUST00000190014;ENSMUST00000186794;ENSMUST00000186395	-8.0271	0.0237838	down	yes
Zfp846	ENSMUST00000060063;ENSMUST00000214194;ENSMUST00000217655;ENSMUST00000115557;ENSMUST00000140668	8.46564	0.023923	up	yes
Nrros	ENSMUST00000143682;ENSMUST00000126869;ENSMUST00000099991;ENSMUST00000115165;ENSMUST00000144345;ENSMUST00000150250;ENSMUST00000136809;ENSMUST00000130410;ENSMUST00000231836;ENSMUST00000115163	-1.45109	0.0239762	down	yes
F730043M19Rik	ENSMUST00000145769;ENSMUST00000148740;ENSMUST00000151637;ENSMUST00000144109;ENSMUST00000140105;ENSMUST00000172344	-7.35663	0.0240479	down	yes
Fam110a	ENSMUST00000109864;ENSMUST00000109865;ENSMUST00000062047;ENSMUST00000109863	-1.09879	0.0241041	down	yes
Gata2	ENSMUST00000015197;ENSMUST00000203579;ENSMUST00000170089;ENSMUST00000205151;ENSMUST00000203480	-7.48134	0.0241045	down	yes
Chil3	ENSMUST00000063062;ENSMUST00000149836;ENSMUST00000129563	5.07011	0.0241219	up	yes
Pafah2	ENSMUST00000105870;ENSMUST00000105869;ENSMUST00000148863;ENSMUST00000145626;ENSMUST00000132658;ENSMUST00000131337;ENSMUST00000140888	-9.33762	0.0242256	down	yes
Xpo1	ENSMUST00000102869;ENSMUST00000149371;ENSMUST00000102870;ENSMUST00000109551;ENSMUST00000020538;ENSMUST00000150750;ENSMUST00000136235	4.63021	0.0243228	up	yes
Chn2	ENSMUST00000114403;ENSMUST00000067741;ENSMUST00000046856;ENSMUST00000204921;ENSMUST00000114402;ENSMUST00000133315;ENSMUST00000204115;ENSMUST00000138930;ENSMUST00000204410;ENSMUST00000203941;ENSMUST00000114401;ENSMUST00000146114;ENSMUST00000127323;ENSMUST00000204746;ENSMUST00000203091	-1.41579	0.0243736	down	yes
Ttc38	ENSMUST00000146088;ENSMUST00000133158;ENSMUST00000124011	-8.02586	0.0243773	down	yes
Csad	ENSMUST00000231030;ENSMUST00000023805;ENSMUST00000230687;ENSMUST00000229514;ENSMUST00000230342;ENSMUST00000230644;ENSMUST00000229938;ENSMUST00000230288;ENSMUST00000229770;ENSMUST00000230253;ENSMUST00000230008;ENSMUST00000229252;ENSMUST00000231029;ENSMUST00000230895;ENSMUST00000230656;ENSMUST00000230328;ENSMUST00000229470;ENSMUST00000231048;ENSMUST00000230708;ENSMUST00000230665;ENSMUST00000229345;…	-5.76744	0.0244862	down	yes
Trim3	ENSMUST00000106789;ENSMUST00000057525;ENSMUST00000156581;ENSMUST00000106791;ENSMUST00000154218;ENSMUST00000147044;ENSMUST00000140882;ENSMUST00000150363;ENSMUST00000153371	-5.92447	0.0245152	down	yes
Ppm1m	ENSMUST00000140761;ENSMUST00000136431;ENSMUST00000213197;ENSMUST00000076258;ENSMUST00000152359;ENSMUST00000150731;ENSMUST00000215742	-6.56733	0.0245886	down	yes
St6galnac2	ENSMUST00000079545;ENSMUST00000129236;ENSMUST00000135771;ENSMUST00000145441;ENSMUST00000123236	9.35863	0.0247325	up	yes
Mmp12	ENSMUST00000005950;ENSMUST00000150167;ENSMUST00000127722;ENSMUST00000120655;ENSMUST00000138220;ENSMUST00000148005;ENSMUST00000065079	6.15558	0.0247504	up	yes
Trmt5	ENSMUST00000221189;ENSMUST00000116420;ENSMUST00000220701	-7.44437	0.0247585	down	yes
Coa4	ENSMUST00000054310;ENSMUST00000120454;ENSMUST00000208772	-7.89984	0.0248243	down	yes
Ikbkg	ENSMUST00000114127;ENSMUST00000156707;ENSMUST00000114130;ENSMUST00000130802;ENSMUST00000114129;ENSMUST00000135165;ENSMUST00000143784;ENSMUST00000114128;ENSMUST00000064407;ENSMUST00000149525;ENSMUST00000132749;ENSMUST00000114133;ENSMUST00000164101;ENSMUST00000138564;ENSMUST00000139036;ENSMUST00000144947;ENSMUST00000180230;ENSMUST00000004330	-6.6525	0.0249113	down	yes
Ptbp2	ENSMUST00000198403;ENSMUST00000199026;ENSMUST00000029780;ENSMUST00000197833;ENSMUST00000196066;ENSMUST00000200097;ENSMUST00000196343;ENSMUST00000198733;ENSMUST00000197464;ENSMUST00000197387;ENSMUST00000196203;ENSMUST00000195902;ENSMUST00000198399	7.26217	0.0249239	up	yes
Rhbdd3	ENSMUST00000139742;ENSMUST00000101610;ENSMUST00000134267;ENSMUST00000109878;ENSMUST00000036320;ENSMUST00000148761;ENSMUST00000146879;ENSMUST00000129016;ENSMUST00000137370;ENSMUST00000150632	-8.72226	0.0249669	down	yes
Sgpp1	ENSMUST00000021450;ENSMUST00000220285	-7.25341	0.0250037	down	yes
Rbm48	ENSMUST00000042753;ENSMUST00000124162;ENSMUST00000176000;ENSMUST00000135809;ENSMUST00000121877	-9.30035	0.0250435	down	yes
Pdk1	ENSMUST00000006669;ENSMUST00000148249;ENSMUST00000129887;ENSMUST00000151358;ENSMUST00000152696;ENSMUST00000156036;ENSMUST00000134362;ENSMUST00000129427	-2.51301	0.0250889	down	yes
Zfp335	ENSMUST00000041361;ENSMUST00000183830;ENSMUST00000139247	-5.88779	0.0251384	down	yes
Ankrd13c	ENSMUST00000040787;ENSMUST00000199727;ENSMUST00000198736;ENSMUST00000197872;ENSMUST00000164582;ENSMUST00000199574;ENSMUST00000200516;ENSMUST00000199008;ENSMUST00000196480;ENSMUST00000199757	-6.15584	0.0251806	down	yes
Stat5a	ENSMUST00000154087;ENSMUST00000004145;ENSMUST00000107357;ENSMUST00000135272;ENSMUST00000133036;ENSMUST00000107356;ENSMUST00000138083	7.83656	0.0252482	up	yes
Cd200r4	ENSMUST00000176819;ENSMUST00000176321;ENSMUST00000114626	-9.32055	0.0252627	down	yes
Dnajc8	ENSMUST00000156385;ENSMUST00000142281;ENSMUST00000094657;ENSMUST00000105937;ENSMUST00000144073;ENSMUST00000138334;ENSMUST00000105939;ENSMUST00000150207;ENSMUST00000067467;ENSMUST00000105938;ENSMUST00000105940;ENSMUST00000139074	1.27342	0.0252906	up	yes
Gorasp1	ENSMUST00000035099;ENSMUST00000214118;ENSMUST00000213409	-6.5821	0.0253334	down	yes
Ppp4r1	ENSMUST00000073104;ENSMUST00000160664;ENSMUST00000162703;ENSMUST00000182940;ENSMUST00000097293;ENSMUST00000159646;ENSMUST00000162788;ENSMUST00000161324;ENSMUST00000162272;ENSMUST00000162109;ENSMUST00000161100;ENSMUST00000162408;ENSMUST00000161127	-5.60689	0.0253466	down	yes
Gm6741	ENSMUST00000057074	-6.81921	0.0253781	down	yes
Scml4	ENSMUST00000063063;ENSMUST00000136841;ENSMUST00000127675;ENSMUST00000105495;ENSMUST00000157071;ENSMUST00000125576;ENSMUST00000153091;ENSMUST00000105494;ENSMUST00000130511	-7.24084	0.0254358	down	yes
Ampd2	ENSMUST00000078912;ENSMUST00000106667;ENSMUST00000102637;ENSMUST00000149479;ENSMUST00000153626;ENSMUST00000136712;ENSMUST00000102638;ENSMUST00000133129;ENSMUST00000125467;ENSMUST00000127232	-6.60503	0.0257482	down	yes
Slc7a1	ENSMUST00000048116;ENSMUST00000201348;ENSMUST00000202457;ENSMUST00000138596;ENSMUST00000138257;ENSMUST00000201860	-4.53751	0.0257572	down	yes
Anapc2	ENSMUST00000028341;ENSMUST00000129300;ENSMUST00000125885;ENSMUST00000129265	-2.97689	0.0257633	down	yes
Aff3	ENSMUST00000039827;ENSMUST00000134963;ENSMUST00000238906;ENSMUST00000095027;ENSMUST00000136641;ENSMUST00000027250	9.23001	0.0257717	up	yes
Tubb6	ENSMUST00000001513;ENSMUST00000236667	-3.08015	0.0259326	down	yes
Ube3c	ENSMUST00000049453;ENSMUST00000199032;ENSMUST00000199598;ENSMUST00000197953;ENSMUST00000197193	-6.04525	0.0259606	down	yes
Casp9	ENSMUST00000030747;ENSMUST00000138359;ENSMUST00000097805;ENSMUST00000124161;ENSMUST00000153094;ENSMUST00000128660	-6.4363	0.0262004	down	yes
Nlgn2	ENSMUST00000140477;ENSMUST00000108634;ENSMUST00000056484;ENSMUST00000139893	7.37169	0.0264003	up	yes
Pds5a	ENSMUST00000200766;ENSMUST00000202910;ENSMUST00000201948;ENSMUST00000201673;ENSMUST00000202107;ENSMUST00000200790;ENSMUST00000202698;ENSMUST00000201046;ENSMUST00000201987;ENSMUST00000202648;ENSMUST00000201034;ENSMUST00000201109;ENSMUST00000031104;ENSMUST00000201420	4.02018	0.0264235	up	yes
Hs6st1	ENSMUST00000088174;ENSMUST00000194670	-6.76872	0.0265138	down	yes
Tbc1d31	ENSMUST00000022992;ENSMUST00000161329;ENSMUST00000162157;ENSMUST00000110175;ENSMUST00000159775;ENSMUST00000159801;ENSMUST00000160098	-5.82747	0.0265696	down	yes
Baz1b	ENSMUST00000002825;ENSMUST00000136947;ENSMUST00000176793;ENSMUST00000201894;ENSMUST00000142307	4.61131	0.0267192	up	yes
Tlr12	ENSMUST00000074829;ENSMUST00000133382	-9.37603	0.0267619	down	yes
Hbb-bt	ENSMUST00000098192	-1.19627	0.026775	down	yes
Pim3	ENSMUST00000042818;ENSMUST00000229969	-1.13238	0.0268163	down	yes
Gm15708	ENSMUST00000198873;ENSMUST00000156467	-8.14106	0.0268281	down	yes
Zbtb43	ENSMUST00000028125;ENSMUST00000155198;ENSMUST00000126442;ENSMUST00000095035;ENSMUST00000113156	7.84389	0.0269678	up	yes
Rgs2	ENSMUST00000127206;ENSMUST00000153527;ENSMUST00000027606;ENSMUST00000134817	-0.969446	0.0269843	down	no
Gm25099	ENSMUST00000093716	-5.90546	0.026993	down	yes
Erc1	ENSMUST00000183703;ENSMUST00000183741;ENSMUST00000183872;ENSMUST00000032279;ENSMUST00000184864;ENSMUST00000184320;ENSMUST00000079582;ENSMUST00000185139;ENSMUST00000184838;ENSMUST00000183880;ENSMUST00000183911;ENSMUST00000204666;ENSMUST00000185143	-5.64945	0.0270402	down	yes
Uevld	ENSMUST00000094398;ENSMUST00000208388;ENSMUST00000208308;ENSMUST00000207738;ENSMUST00000207986;ENSMUST00000210227	-6.4701	0.0270948	down	yes
Smkr-ps	ENSMUST00000141679;ENSMUST00000238228;ENSMUST00000124522;ENSMUST00000238560	-7.61464	0.0272385	down	yes
Rph3al	ENSMUST00000121287;ENSMUST00000108420;ENSMUST00000021208;ENSMUST00000152035;ENSMUST00000066504	-6.71192	0.0272539	down	yes
Stk3	ENSMUST00000018476;ENSMUST00000226730;ENSMUST00000226555;ENSMUST00000067033;ENSMUST00000128425;ENSMUST00000138841	-5.53961	0.0272549	down	yes
Alg1	ENSMUST00000100196;ENSMUST00000142902;ENSMUST00000147530;ENSMUST00000153730;ENSMUST00000049207	-6.92071	0.0274617	down	yes
Fzd5	ENSMUST00000116133;ENSMUST00000063982	-8.48022	0.0274628	down	yes
Spns1	ENSMUST00000032994;ENSMUST00000152000;ENSMUST00000150476;ENSMUST00000119754;ENSMUST00000206377;ENSMUST00000150748;ENSMUST00000205366;ENSMUST00000137263;ENSMUST00000138141;ENSMUST00000205930;ENSMUST00000126810;ENSMUST00000119846;ENSMUST00000206094	-7.88763	0.0277488	down	yes
Gimap4	ENSMUST00000067506;ENSMUST00000119575;ENSMUST00000118802;ENSMUST00000156770;ENSMUST00000090070;ENSMUST00000121957	-8.01702	0.028053	down	yes
Aif1l	ENSMUST00000001920;ENSMUST00000148056;ENSMUST00000128271;ENSMUST00000156564;ENSMUST00000140649;ENSMUST00000125457;ENSMUST00000156743;ENSMUST00000138833;ENSMUST00000151276;ENSMUST00000145137	-8.33426	0.0281514	down	yes
Ppp1r3f	ENSMUST00000115742;ENSMUST00000150787;ENSMUST00000132788;ENSMUST00000123090;ENSMUST00000142447	-5.89528	0.0283113	down	yes
Fcrls	ENSMUST00000090986;ENSMUST00000146512	-7.1687	0.0283793	down	yes
Ddx28	ENSMUST00000058579	-7.96391	0.0284913	down	yes
Kctd9	ENSMUST00000150768;ENSMUST00000156700;ENSMUST00000145542;ENSMUST00000078053;ENSMUST00000125212;ENSMUST00000152243	-6.19029	0.0285493	down	yes
Cog7	ENSMUST00000057576;ENSMUST00000206817;ENSMUST00000205438;ENSMUST00000148634	-7.08384	0.0287958	down	yes
Fzd8	ENSMUST00000041080	-7.291	0.0288248	down	yes
Wdfy1	ENSMUST00000048820;ENSMUST00000113513;ENSMUST00000186464;ENSMUST00000113510;ENSMUST00000113514;ENSMUST00000125641;ENSMUST00000113512;ENSMUST00000138319;ENSMUST00000187005;ENSMUST00000143368;ENSMUST00000113511;ENSMUST00000130714;ENSMUST00000127771;ENSMUST00000113515	-6.47601	0.0288623	down	yes
Mpp4	ENSMUST00000186790;ENSMUST00000186477;ENSMUST00000187825;ENSMUST00000114275;ENSMUST00000066374;ENSMUST00000189884;ENSMUST00000189743;ENSMUST00000191200;ENSMUST00000078874;ENSMUST00000188494	9.40027	0.0289665	up	yes
Zfp606	ENSMUST00000098822;ENSMUST00000133515;ENSMUST00000151933;ENSMUST00000123589	-7.51067	0.0290177	down	yes
Tmem71	ENSMUST00000048372	-4.78486	0.0290442	down	yes
Adgre1	ENSMUST00000086763;ENSMUST00000233840;ENSMUST00000232808;ENSMUST00000004850;ENSMUST00000233376	-5.71783	0.02916	down	yes
L1cam	ENSMUST00000114430;ENSMUST00000144478;ENSMUST00000145805;ENSMUST00000146790;ENSMUST00000124560;ENSMUST00000135104;ENSMUST00000141221;ENSMUST00000066576;ENSMUST00000155246;ENSMUST00000102871;ENSMUST00000148250;ENSMUST00000129612;ENSMUST00000130110	-7.17768	0.0291745	down	yes
Ffar2	ENSMUST00000186059;ENSMUST00000053156;ENSMUST00000168528;ENSMUST00000186339;ENSMUST00000186534;ENSMUST00000163504	-6.88702	0.029198	down	yes
Nfkb2	ENSMUST00000111881;ENSMUST00000073116;ENSMUST00000237330;ENSMUST00000236591;ENSMUST00000236820;ENSMUST00000235868;ENSMUST00000237791;ENSMUST00000237761	-2.47529	0.0292108	down	yes
Crat	ENSMUST00000028207;ENSMUST00000132981;ENSMUST00000146822;ENSMUST00000102855;ENSMUST00000134120;ENSMUST00000128593;ENSMUST00000142096;ENSMUST00000156702;ENSMUST00000155790;ENSMUST00000102854;ENSMUST00000129494;ENSMUST00000154595;ENSMUST00000146603	-5.83313	0.0292146	down	yes
Pfkp	ENSMUST00000138703;ENSMUST00000131648;ENSMUST00000137327;ENSMUST00000148999;ENSMUST00000021614;ENSMUST00000142972;ENSMUST00000136585;ENSMUST00000151894;ENSMUST00000135761;ENSMUST00000144053;ENSMUST00000142372;ENSMUST00000154100;ENSMUST00000133041	-1.1896	0.0292864	down	yes
Penk	ENSMUST00000070375;ENSMUST00000133567	-6.11329	0.0293371	down	yes
Tgif1	ENSMUST00000132825;ENSMUST00000135007;ENSMUST00000059775;ENSMUST00000166395;ENSMUST00000190687;ENSMUST00000134654;ENSMUST00000186358;ENSMUST00000125329;ENSMUST00000172229;ENSMUST00000127719;ENSMUST00000118283;ENSMUST00000156484	-1.19111	0.0294236	down	yes
Pheta1	ENSMUST00000056654;ENSMUST00000198271;ENSMUST00000198155	-6.46916	0.0294918	down	yes
Zfp704	ENSMUST00000041124;ENSMUST00000193947;ENSMUST00000192832	-6.55673	0.0295662	down	yes
Il1rl1	ENSMUST00000053043;ENSMUST00000097772;ENSMUST00000174335;ENSMUST00000173514;ENSMUST00000173881	-1.07045	0.0296098	down	yes
Asb7	ENSMUST00000124899;ENSMUST00000131320;ENSMUST00000207785;ENSMUST00000207210;ENSMUST00000208059;ENSMUST00000068980	-5.66285	0.0296657	down	yes
Mcpt8	ENSMUST00000015594;ENSMUST00000225107	-4.09788	0.0296937	down	yes
Cggbp1	ENSMUST00000067744;ENSMUST00000136532	-2.02615	0.029695	down	yes
Nfam1	ENSMUST00000231165;ENSMUST00000023076;ENSMUST00000100377;ENSMUST00000231204;ENSMUST00000109503	-8.34075	0.029805	down	yes
Dhx38	ENSMUST00000042601;ENSMUST00000212667	-6.27104	0.0299441	down	yes
Mettl27	ENSMUST00000148286;ENSMUST00000047196;ENSMUST00000111221;ENSMUST00000111218;ENSMUST00000201847;ENSMUST00000111219;ENSMUST00000136246;ENSMUST00000136815;ENSMUST00000068617	-7.43747	0.0300685	down	yes
Rarg	ENSMUST00000043172;ENSMUST00000063339;ENSMUST00000124224;ENSMUST00000135466;ENSMUST00000230330;ENSMUST00000155563;ENSMUST00000130204	-4.39416	0.0300956	down	yes
Rxra	ENSMUST00000077257;ENSMUST00000148756;ENSMUST00000238859;ENSMUST00000129514;ENSMUST00000100251;ENSMUST00000166775;ENSMUST00000238913;ENSMUST00000113934	-5.7586	0.0303214	down	yes
Eepd1	ENSMUST00000040677;ENSMUST00000156237	-5.23662	0.030405	down	yes
Ctse	ENSMUST00000073350;ENSMUST00000112411;ENSMUST00000141061	-6.19161	0.0305851	down	yes
Rel	ENSMUST00000102864	-1.5655	0.0306656	down	yes
Mocos	ENSMUST00000068006;ENSMUST00000234253	9.42597	0.0307187	up	yes
Hdac8	ENSMUST00000087916;ENSMUST00000154872;ENSMUST00000154024;ENSMUST00000148481;ENSMUST00000137785	-7.61135	0.0307762	down	yes
Trgc2	ENSMUST00000103561	3.84519	0.0307918	up	yes
Kif18b	ENSMUST00000021311;ENSMUST00000132502	8.72694	0.0308096	up	yes
H2-T24	ENSMUST00000113760;ENSMUST00000174063	-7.16163	0.0310306	down	yes
Baz2b	ENSMUST00000112550;ENSMUST00000137480;ENSMUST00000153136;ENSMUST00000151756;ENSMUST00000135722;ENSMUST00000134908;ENSMUST00000129124;ENSMUST00000152639;ENSMUST00000090925;ENSMUST00000153711;ENSMUST00000144893;ENSMUST00000147476;ENSMUST00000138089;ENSMUST00000130637	3.67656	0.0310782	up	yes
Gclc	ENSMUST00000034905;ENSMUST00000216848;ENSMUST00000216315	-1.21204	0.0312033	down	yes
Phka2	ENSMUST00000154142;ENSMUST00000033652;ENSMUST00000112380;ENSMUST00000139587;ENSMUST00000139496;ENSMUST00000112377;ENSMUST00000146752;ENSMUST00000131765;ENSMUST00000153907;ENSMUST00000112376	-8.63892	0.0313161	down	yes
Tesk1	ENSMUST00000060864;ENSMUST00000156810;ENSMUST00000137178;ENSMUST00000138981;ENSMUST00000126350	5.9682	0.031409	up	yes
Homer3	ENSMUST00000143528;ENSMUST00000110124;ENSMUST00000135368;ENSMUST00000003669;ENSMUST00000087467;ENSMUST00000140212;ENSMUST00000135692;ENSMUST00000155711	-6.26132	0.0314323	down	yes
Poglut1	ENSMUST00000036210;ENSMUST00000149704;ENSMUST00000137762;ENSMUST00000148093;ENSMUST00000153187	-5.40335	0.031552	down	yes
Dbndd2	ENSMUST00000069385;ENSMUST00000149287;ENSMUST00000143690;ENSMUST00000017878;ENSMUST00000109349;ENSMUST00000109350	6.976	0.0315533	up	yes
Pgam1	ENSMUST00000011896;ENSMUST00000237510;ENSMUST00000235468	1.55864	0.0316675	up	yes
Gm28035	ENSMUST00000139454	-6.55917	0.0317262	down	yes
Vav2	ENSMUST00000056176;ENSMUST00000132642;ENSMUST00000148067;ENSMUST00000149758;ENSMUST00000185188;ENSMUST00000135584;ENSMUST00000146843	-6.25381	0.031894	down	yes
Fkbp7	ENSMUST00000147355;ENSMUST00000002809;ENSMUST00000176815;ENSMUST00000154097	-7.43213	0.0319364	down	yes
Inpp5b	ENSMUST00000094782;ENSMUST00000142446;ENSMUST00000135971;ENSMUST00000142652;ENSMUST00000145359;ENSMUST00000184454;ENSMUST00000154229;ENSMUST00000153837	-1.61784	0.0320917	down	yes
Fam214a	ENSMUST00000214755;ENSMUST00000215370;ENSMUST00000170846;ENSMUST00000216809;ENSMUST00000216125;ENSMUST00000081746;ENSMUST00000215355	-6.47405	0.0323076	down	yes
Ighv9-3	ENSMUST00000103473	8.29718	0.0323589	up	yes
Grk5	ENSMUST00000003313;ENSMUST00000236876;ENSMUST00000235623	-7.19813	0.0324583	down	yes
Ttk	ENSMUST00000070326;ENSMUST00000186277;ENSMUST00000189727;ENSMUST00000191484;ENSMUST00000188445;ENSMUST00000185913	-7.46829	0.0325553	down	yes
Txnl4a	ENSMUST00000145963;ENSMUST00000025464;ENSMUST00000126360;ENSMUST00000130675	1.7736	0.0326325	up	yes
Btbd6	ENSMUST00000165079;ENSMUST00000222209;ENSMUST00000223287;ENSMUST00000221104;ENSMUST00000223368;ENSMUST00000002880;ENSMUST00000220567;ENSMUST00000221500;ENSMUST00000223508	-8.15894	0.03268	down	yes
Tbc1d7	ENSMUST00000179852;ENSMUST00000220579;ENSMUST00000223076;ENSMUST00000221352;ENSMUST00000220787;ENSMUST00000021797;ENSMUST00000221095;ENSMUST00000221795;ENSMUST00000222160;ENSMUST00000223000	-7.37089	0.0327385	down	yes
Selenoo	ENSMUST00000082439;ENSMUST00000130700	-6.31568	0.0327751	down	yes
Kif13a	ENSMUST00000056978;ENSMUST00000225836;ENSMUST00000223856;ENSMUST00000225591;ENSMUST00000224756;ENSMUST00000238722;ENSMUST00000224457;ENSMUST00000225904;ENSMUST00000224923;ENSMUST00000223881	-5.90336	0.032824	down	yes
Adpgk	ENSMUST00000026266;ENSMUST00000217570;ENSMUST00000214361;ENSMUST00000215994;ENSMUST00000213413	-1.19754	0.0328593	down	yes
Ddx55	ENSMUST00000144433;ENSMUST00000111438;ENSMUST00000142451;ENSMUST00000136067;ENSMUST00000196021;ENSMUST00000131631;ENSMUST00000071057	-6.05515	0.0330898	down	yes
Zfp516	ENSMUST00000171238;ENSMUST00000235902;ENSMUST00000235793;ENSMUST00000071233;ENSMUST00000236468;ENSMUST00000237340;ENSMUST00000236858	-6.13929	0.0332586	down	yes
Gm16226	ENSMUST00000159950;ENSMUST00000162639;ENSMUST00000160096;ENSMUST00000161197	-8.70717	0.0333077	down	yes
Gm34220	ENSMUST00000223001	8.37132	0.0333753	up	yes
Sec24d	ENSMUST00000047923;ENSMUST00000196631;ENSMUST00000196482;ENSMUST00000196167;ENSMUST00000198210;ENSMUST00000197291;ENSMUST00000200333;ENSMUST00000200309	-5.74838	0.0334434	down	yes
Ndst1	ENSMUST00000237783;ENSMUST00000235795;ENSMUST00000169273;ENSMUST00000237885;ENSMUST00000237070;ENSMUST00000237572	5.46439	0.0335954	up	yes
Xaf1	ENSMUST00000146233;ENSMUST00000094041;ENSMUST00000142921;ENSMUST00000151440;ENSMUST00000140842	-6.06187	0.0336257	down	yes
Myo3b	ENSMUST00000060208;ENSMUST00000112243;ENSMUST00000112241	8.77	0.0336541	up	yes
Arhgef6	ENSMUST00000175636;ENSMUST00000033468;ENSMUST00000151768;ENSMUST00000114735;ENSMUST00000175900;ENSMUST00000176986;ENSMUST00000135098;ENSMUST00000134028	-1.43531	0.03393	down	yes
Ammecr1	ENSMUST00000041317	6.74464	0.0339339	up	yes
Phc3	ENSMUST00000168645;ENSMUST00000129817;ENSMUST00000108255;ENSMUST00000152357;ENSMUST00000064718;ENSMUST00000099163;ENSMUST00000046624;ENSMUST00000177992;ENSMUST00000150939;ENSMUST00000124472	-5.82448	0.033996	down	yes
Luzp1	ENSMUST00000170102;ENSMUST00000142248;ENSMUST00000129230;ENSMUST00000105849;ENSMUST00000168936;ENSMUST00000063021;ENSMUST00000001116	6.0375	0.0340249	up	yes
Cast	ENSMUST00000065629;ENSMUST00000222588;ENSMUST00000223033;ENSMUST00000231578;ENSMUST00000220868;ENSMUST00000222373;ENSMUST00000223126;ENSMUST00000220738;ENSMUST00000221873;ENSMUST00000221208;ENSMUST00000223123;ENSMUST00000223206;ENSMUST00000223309	-1.5003	0.0341255	down	yes
Hp1bp3	ENSMUST00000148681;ENSMUST00000105827;ENSMUST00000165861;ENSMUST00000105826;ENSMUST00000030541;ENSMUST00000154581;ENSMUST00000105825;ENSMUST00000142420;ENSMUST00000097836;ENSMUST00000137851;ENSMUST00000137865;ENSMUST00000155344;ENSMUST00000124305;ENSMUST00000130071	-1.98696	0.034167	down	yes
Clec4e	ENSMUST00000032239;ENSMUST00000176096;ENSMUST00000176831;ENSMUST00000177367;ENSMUST00000175954;ENSMUST00000175995;ENSMUST00000176443	-5.95441	0.0342551	down	yes
Metap2	ENSMUST00000181217;ENSMUST00000180688;ENSMUST00000180840;ENSMUST00000181470;ENSMUST00000181236;ENSMUST00000181104;ENSMUST00000047910;ENSMUST00000181894;ENSMUST00000180739;ENSMUST00000181434;ENSMUST00000180375;ENSMUST00000216232;ENSMUST00000181442;ENSMUST00000181009;ENSMUST00000181091;ENSMUST00000181740;ENSMUST00000215642;ENSMUST00000180392	1.22159	0.0342901	up	yes
Gm12663	ENSMUST00000118481	-6.01437	0.0343049	down	yes
Stx6	ENSMUST00000027743;ENSMUST00000191769;ENSMUST00000193059;ENSMUST00000192519;ENSMUST00000194158;ENSMUST00000195302;ENSMUST00000195693;ENSMUST00000192690;ENSMUST00000192091;ENSMUST00000192311	-5.30516	0.0343677	down	yes
Anxa6	ENSMUST00000102727;ENSMUST00000108883;ENSMUST00000148298	-1.19336	0.0344289	down	yes
Dut	ENSMUST00000051605;ENSMUST00000082122;ENSMUST00000133211	1.39574	0.0344834	up	yes
Myl10	ENSMUST00000197849;ENSMUST00000196436;ENSMUST00000197186;ENSMUST00000005611;ENSMUST00000199074;ENSMUST00000196068	4.53168	0.0346165	up	yes
Fbxl17	ENSMUST00000024761;ENSMUST00000090318;ENSMUST00000112840;ENSMUST00000112839;ENSMUST00000169134	-6.97025	0.0346506	down	yes
Pla2g15	ENSMUST00000212116;ENSMUST00000212059;ENSMUST00000034377;ENSMUST00000212963	-5.97318	0.034651	down	yes
Srgap2	ENSMUST00000186543;ENSMUST00000097588;ENSMUST00000188770;ENSMUST00000189893;ENSMUST00000188604;ENSMUST00000188437;ENSMUST00000187273;ENSMUST00000185596;ENSMUST00000189892;ENSMUST00000190336;ENSMUST00000185445;ENSMUST00000187042	-5.32405	0.0348602	down	yes
Dhx16	ENSMUST00000025292;ENSMUST00000174449;ENSMUST00000174366;ENSMUST00000174308;ENSMUST00000172730;ENSMUST00000173596;ENSMUST00000173967;ENSMUST00000174330	-5.66552	0.0348614	down	yes
Trit1	ENSMUST00000102649;ENSMUST00000147165;ENSMUST00000141855	-7.62373	0.0351059	down	yes
Ear2	ENSMUST00000074839	-7.62033	0.0351139	down	yes
Fam193b	ENSMUST00000224249;ENSMUST00000225240;ENSMUST00000224275;ENSMUST00000224486;ENSMUST00000225703;ENSMUST00000225262;ENSMUST00000224572;ENSMUST00000021957	5.92321	0.0352678	up	yes
C030006K11Rik	ENSMUST00000036247;ENSMUST00000230372;ENSMUST00000230559;ENSMUST00000231059;ENSMUST00000229507;ENSMUST00000228990	-6.01446	0.035652	down	yes
Casc3	ENSMUST00000169695;ENSMUST00000144220;ENSMUST00000017384;ENSMUST00000147065	-6.67764	0.0357345	down	yes
Mogs	ENSMUST00000032114;ENSMUST00000145403	-7.31233	0.0357355	down	yes
Parp14	ENSMUST00000042665;ENSMUST00000135669;ENSMUST00000142946	5.68245	0.0357555	up	yes
Cnn3	ENSMUST00000029773;ENSMUST00000198393;ENSMUST00000199499;ENSMUST00000198620;ENSMUST00000198649;ENSMUST00000199188;ENSMUST00000196671;ENSMUST00000197135	5.36745	0.0359762	up	yes
Bap1	ENSMUST00000022458;ENSMUST00000188453;ENSMUST00000189834;ENSMUST00000190788;ENSMUST00000188714;ENSMUST00000187156;ENSMUST00000185987;ENSMUST00000185700	-5.46581	0.0360006	down	yes
Eef1d	ENSMUST00000151066;ENSMUST00000134222;ENSMUST00000023235;ENSMUST00000116440;ENSMUST00000109972;ENSMUST00000154584;ENSMUST00000089680;ENSMUST00000145764;ENSMUST00000127550;ENSMUST00000109975;ENSMUST00000137426;ENSMUST00000089681;ENSMUST00000123712;ENSMUST00000141268;ENSMUST00000141475;ENSMUST00000055220;ENSMUST00000144614;ENSMUST00000129800	1.22876	0.0360183	up	yes
Igf1r	ENSMUST00000005671;ENSMUST00000208871;ENSMUST00000208348;ENSMUST00000208731;ENSMUST00000207621;ENSMUST00000207487	5.42934	0.0363412	up	yes
Ptp4a1	ENSMUST00000233506;ENSMUST00000027232;ENSMUST00000076587;ENSMUST00000238874	-1.21423	0.0363756	down	yes
Ddx56	ENSMUST00000004507;ENSMUST00000151446;ENSMUST00000139073;ENSMUST00000155874	1.73651	0.0364586	up	yes
Cd5	ENSMUST00000025571;ENSMUST00000237397;ENSMUST00000235856;ENSMUST00000238167	-8.43768	0.0364788	down	yes
Topbp1	ENSMUST00000035164;ENSMUST00000185721;ENSMUST00000187065;ENSMUST00000185972;ENSMUST00000189631;ENSMUST00000188840;ENSMUST00000190712;ENSMUST00000189349;ENSMUST00000185305;ENSMUST00000186897	4.22537	0.036569	up	yes
Fhdc1	ENSMUST00000107689;ENSMUST00000125643;ENSMUST00000091002;ENSMUST00000194027;ENSMUST00000131065	-7.14393	0.0366725	down	yes
Glrx	ENSMUST00000022082;ENSMUST00000223120;ENSMUST00000222530;ENSMUST00000220523	-1.83772	0.0367933	down	yes
Chfr	ENSMUST00000112519;ENSMUST00000197010;ENSMUST00000198633;ENSMUST00000198066;ENSMUST00000199672;ENSMUST00000197005;ENSMUST00000199811;ENSMUST00000014812;ENSMUST00000199557;ENSMUST00000197968;ENSMUST00000200038;ENSMUST00000199283	-4.5869	0.0369219	down	yes
Sh2b3	ENSMUST00000086310;ENSMUST00000136960;ENSMUST00000198161;ENSMUST00000118580;ENSMUST00000122426;ENSMUST00000040308;ENSMUST00000197892;ENSMUST00000137682	-6.07574	0.0372233	down	yes
Vezt	ENSMUST00000119818;ENSMUST00000132735;ENSMUST00000154267;ENSMUST00000047711;ENSMUST00000148450;ENSMUST00000118077;ENSMUST00000150704;ENSMUST00000123201;ENSMUST00000141241;ENSMUST00000150344;ENSMUST00000118205	-6.00102	0.0372364	down	yes
Trim45	ENSMUST00000037409;ENSMUST00000134993;ENSMUST00000094048;ENSMUST00000106980	8.65149	0.0372532	up	yes
Cd69	ENSMUST00000205032;ENSMUST00000204411;ENSMUST00000032259;ENSMUST00000205190;ENSMUST00000203727	1.03163	0.0376081	up	yes
Wdfy2	ENSMUST00000014691;ENSMUST00000224948	-5.86908	0.0376469	down	yes
Tlnrd1	ENSMUST00000094216	-5.39762	0.0376606	down	yes
Kdm3a	ENSMUST00000065509;ENSMUST00000206916;ENSMUST00000167220;ENSMUST00000206798;ENSMUST00000205470;ENSMUST00000207023;ENSMUST00000205289;ENSMUST00000206357;ENSMUST00000206582;ENSMUST00000206050;ENSMUST00000206704;ENSMUST00000206597;ENSMUST00000205505;ENSMUST00000206339	-5.74184	0.037698	down	yes
Gstk1	ENSMUST00000031897;ENSMUST00000203174;ENSMUST00000204792;ENSMUST00000204088	-8.53868	0.0377451	down	yes
Rufy3	ENSMUST00000198965;ENSMUST00000199207;ENSMUST00000031229;ENSMUST00000199956;ENSMUST00000196686;ENSMUST00000199312;ENSMUST00000197664;ENSMUST00000196894	-5.51859	0.0378954	down	yes
Icam1	ENSMUST00000215003;ENSMUST00000086399	-1.2169	0.0382538	down	yes
Zdhhc23	ENSMUST00000231700;ENSMUST00000165648;ENSMUST00000036321;ENSMUST00000232055	-7.94942	0.0383157	down	yes
Prdx6	ENSMUST00000071718;ENSMUST00000051925;ENSMUST00000155135;ENSMUST00000194613;ENSMUST00000192639;ENSMUST00000130867;ENSMUST00000156318;ENSMUST00000156678;ENSMUST00000139387	-0.890273	0.0384445	down	no
Khdrbs3	ENSMUST00000229234;ENSMUST00000230847;ENSMUST00000229683;ENSMUST00000022954;ENSMUST00000230073;ENSMUST00000229534	-7.45691	0.0384575	down	yes
Clcf1	ENSMUST00000126457;ENSMUST00000138090;ENSMUST00000132305;ENSMUST00000235355;ENSMUST00000046506	5.87947	0.0385032	up	yes
Camk2b	ENSMUST00000109813;ENSMUST00000101586;ENSMUST00000154197;ENSMUST00000109812;ENSMUST00000090443;ENSMUST00000109815;ENSMUST00000155755;ENSMUST00000130427;ENSMUST00000093355;ENSMUST00000101585;ENSMUST00000129098;ENSMUST00000066431;ENSMUST00000019133;ENSMUST00000123391;ENSMUST00000002817	-5.57912	0.0387524	down	yes
Ms4a6c	ENSMUST00000165310;ENSMUST00000187462	-6.45224	0.0387921	down	yes
Zfp961	ENSMUST00000145256;ENSMUST00000147033;ENSMUST00000136878;ENSMUST00000109997;ENSMUST00000151168;ENSMUST00000139781;ENSMUST00000144807;ENSMUST00000132848;ENSMUST00000136516;ENSMUST00000138304;ENSMUST00000131237	-5.86566	0.0387954	down	yes
Sftpc	ENSMUST00000022692;ENSMUST00000227152	-3.0106	0.0388475	down	yes
Eloa	ENSMUST00000030427	1.39429	0.0392324	up	yes
Sp100	ENSMUST00000054279;ENSMUST00000066427;ENSMUST00000155094;ENSMUST00000132641;ENSMUST00000147552;ENSMUST00000153574;ENSMUST00000140758;ENSMUST00000141709;ENSMUST00000134283;ENSMUST00000129951;ENSMUST00000145440;ENSMUST00000141998;ENSMUST00000150967	-1.57137	0.0392397	down	yes
Spg20	ENSMUST00000200658;ENSMUST00000118118;ENSMUST00000146109;ENSMUST00000107971;ENSMUST00000117341;ENSMUST00000199416;ENSMUST00000149767;ENSMUST00000044116	-5.6652	0.0392669	down	yes
Bmi1	ENSMUST00000028071;ENSMUST00000051929;ENSMUST00000132014;ENSMUST00000147365;ENSMUST00000156284;ENSMUST00000134734;ENSMUST00000150834	-5.78303	0.0392739	down	yes
Tcf7l1	ENSMUST00000069536;ENSMUST00000182651;ENSMUST00000114053;ENSMUST00000141743;ENSMUST00000149446	-7.83512	0.0395562	down	yes
Fbxw11	ENSMUST00000109366;ENSMUST00000143290;ENSMUST00000076383;ENSMUST00000137898;ENSMUST00000093205	3.07527	0.0396405	up	yes
Arl5b	ENSMUST00000128682;ENSMUST00000239125;ENSMUST00000069870;ENSMUST00000017562;ENSMUST00000193883;ENSMUST00000193836;ENSMUST00000192653;ENSMUST00000129509	-1.27567	0.0397117	down	yes
Slc37a3	ENSMUST00000090243;ENSMUST00000202785;ENSMUST00000202749;ENSMUST00000200961;ENSMUST00000202400;ENSMUST00000200771;ENSMUST00000201448;ENSMUST00000202204;ENSMUST00000201208;ENSMUST00000202714;ENSMUST00000202928;ENSMUST00000202656;ENSMUST00000200969;ENSMUST00000202952	-6.57479	0.0397283	down	yes
2810025M15Rik	ENSMUST00000189791;ENSMUST00000061537;ENSMUST00000187761;ENSMUST00000194868	-7.46387	0.0397294	down	yes
Plk2	ENSMUST00000022212;ENSMUST00000225340;ENSMUST00000224489;ENSMUST00000223756;ENSMUST00000225156	-2.07252	0.0397654	down	yes
Tmppe	ENSMUST00000111820	-7.35627	0.0400186	down	yes
Bend5	ENSMUST00000030274;ENSMUST00000139876;ENSMUST00000129760;ENSMUST00000138394;ENSMUST00000123667;ENSMUST00000130523	-6.83927	0.0400568	down	yes
Fbxo30	ENSMUST00000129456;ENSMUST00000070300	-6.44017	0.0401008	down	yes
Phf19	ENSMUST00000028232;ENSMUST00000202907;ENSMUST00000128663;ENSMUST00000129911;ENSMUST00000128394	-7.48857	0.0401168	down	yes
Tnfrsf21	ENSMUST00000024708;ENSMUST00000233482	-6.72659	0.0401557	down	yes
Spindoc	ENSMUST00000236817;ENSMUST00000025924;ENSMUST00000237653;ENSMUST00000235678	-6.16887	0.0402776	down	yes
Limk1	ENSMUST00000132027;ENSMUST00000137897;ENSMUST00000138590;ENSMUST00000134093;ENSMUST00000015137;ENSMUST00000111233	-5.96011	0.040285	down	yes
4932438H23Rik	ENSMUST00000035689;ENSMUST00000146047;ENSMUST00000114076	-4.95288	0.0404348	down	yes
Fam20a	ENSMUST00000155559;ENSMUST00000144972;ENSMUST00000146408;ENSMUST00000020938	-7.66848	0.0406793	down	yes
Adam1a	ENSMUST00000200170;ENSMUST00000100757	5.56053	0.040817	up	yes
Mmp16	ENSMUST00000029881;ENSMUST00000142434;ENSMUST00000139418;ENSMUST00000149353;ENSMUST00000133416;ENSMUST00000183662	-7.09708	0.0409185	down	yes
Ptrh1	ENSMUST00000066352;ENSMUST00000138214;ENSMUST00000192262	7.19561	0.0409306	up	yes
Pfkm	ENSMUST00000229280;ENSMUST00000163507;ENSMUST00000051226;ENSMUST00000230445;ENSMUST00000229344	-5.68172	0.0409929	down	yes
Slc28a2	ENSMUST00000028652;ENSMUST00000110525;ENSMUST00000110524;ENSMUST00000153848;ENSMUST00000139850	5.51917	0.0410343	up	yes
Sgk1	ENSMUST00000020145;ENSMUST00000124350;ENSMUST00000150089;ENSMUST00000135195;ENSMUST00000124203;ENSMUST00000142174;ENSMUST00000100036;ENSMUST00000120509;ENSMUST00000126560;ENSMUST00000141218;ENSMUST00000143094;ENSMUST00000092673;ENSMUST00000164659	-1.25304	0.041068	down	yes
Ikzf4	ENSMUST00000222901;ENSMUST00000238712;ENSMUST00000221150;ENSMUST00000222899;ENSMUST00000221022;ENSMUST00000222067;ENSMUST00000223145;ENSMUST00000238610;ENSMUST00000223162;ENSMUST00000133342	-7.62856	0.0410802	down	yes
Mn1	ENSMUST00000094463;ENSMUST00000138784	-8.0428	0.041139	down	yes
Prps2	ENSMUST00000026839;ENSMUST00000145456	2.25368	0.041161	up	yes
Ube2q1	ENSMUST00000038356;ENSMUST00000199427;ENSMUST00000196726	5.24908	0.0411756	up	yes
Clasrp	ENSMUST00000207907;ENSMUST00000208427;ENSMUST00000086041;ENSMUST00000207447;ENSMUST00000207264;ENSMUST00000208716;ENSMUST00000208464;ENSMUST00000208068;ENSMUST00000207524;ENSMUST00000207253;ENSMUST00000209059;ENSMUST00000207663;ENSMUST00000207325	-5.14804	0.0413591	down	yes
Aifm2	ENSMUST00000105455;ENSMUST00000099706;ENSMUST00000131361;ENSMUST00000129809;ENSMUST00000067857;ENSMUST00000080099;ENSMUST00000140664	-5.72203	0.0413994	down	yes
Ldhb	ENSMUST00000239397;ENSMUST00000204433;ENSMUST00000134191;ENSMUST00000130817;ENSMUST00000032373;ENSMUST00000239395	1.6902	0.0417168	up	yes
Gsta4	ENSMUST00000034903;ENSMUST00000213215	-7.35519	0.0417397	down	yes
Sdhc	ENSMUST00000111336;ENSMUST00000081560;ENSMUST00000155798	1.11909	0.0419847	up	yes
Metap1d	ENSMUST00000139045;ENSMUST00000124875;ENSMUST00000037210;ENSMUST00000123858;ENSMUST00000148164;ENSMUST00000138873	-5.09768	0.0420895	down	yes
Acox3	ENSMUST00000068563;ENSMUST00000127641;ENSMUST00000201659;ENSMUST00000154796;ENSMUST00000202266;ENSMUST00000068947;ENSMUST00000156125;ENSMUST00000114238;ENSMUST00000201106;ENSMUST00000114237	-6.03591	0.0421831	down	yes
Dnajb2	ENSMUST00000190379;ENSMUST00000055223;ENSMUST00000082158;ENSMUST00000190445;ENSMUST00000188931;ENSMUST00000186600;ENSMUST00000188628;ENSMUST00000188346;ENSMUST00000185654;ENSMUST00000187058;ENSMUST00000185403;ENSMUST00000188290	6.30015	0.0421901	up	yes
Rhog	ENSMUST00000098230;ENSMUST00000106923;ENSMUST00000209968	-1.35288	0.0424334	down	yes
Slc45a4	ENSMUST00000151288;ENSMUST00000130765;ENSMUST00000144936;ENSMUST00000132607;ENSMUST00000054266;ENSMUST00000150409;ENSMUST00000076224;ENSMUST00000152558	-6.51356	0.04252	down	yes
Hivep3	ENSMUST00000141605;ENSMUST00000136547;ENSMUST00000084306;ENSMUST00000227491;ENSMUST00000123698;ENSMUST00000144907;ENSMUST00000143837;ENSMUST00000166542;ENSMUST00000106307;ENSMUST00000125069	-6.72541	0.0425812	down	yes
Kif22	ENSMUST00000032915;ENSMUST00000205806;ENSMUST00000206412;ENSMUST00000206655;ENSMUST00000206924;ENSMUST00000205754	1.64638	0.042698	up	yes
Dlg3	ENSMUST00000113735;ENSMUST00000000901;ENSMUST00000151020;ENSMUST00000148076;ENSMUST00000147863;ENSMUST00000113736;ENSMUST00000087984;ENSMUST00000146772	6.13628	0.042768	up	yes
Spidr	ENSMUST00000040248;ENSMUST00000229846	-7.23661	0.0427701	down	yes
Metrnl	ENSMUST00000036742;ENSMUST00000125580;ENSMUST00000106089	-1.80928	0.0428192	down	yes
Naa30	ENSMUST00000153488;ENSMUST00000138478;ENSMUST00000037362;ENSMUST00000134984;ENSMUST00000136995	-5.93022	0.0428811	down	yes
Cgas	ENSMUST00000070742;ENSMUST00000034898;ENSMUST00000127190	-7.51688	0.0429826	down	yes
Apaf1	ENSMUST00000159110;ENSMUST00000160788;ENSMUST00000020157;ENSMUST00000160725;ENSMUST00000159457;ENSMUST00000161095;ENSMUST00000162618;ENSMUST00000161987	-4.72574	0.0429832	down	yes
Fut8	ENSMUST00000177595;ENSMUST00000062804;ENSMUST00000171770;ENSMUST00000219299;ENSMUST00000218851;ENSMUST00000217879;ENSMUST00000219289	-2.40392	0.0430207	down	yes
Spdl1	ENSMUST00000093191;ENSMUST00000148387;ENSMUST00000148853	-8.07097	0.0431235	down	yes
Ppfibp1	ENSMUST00000016631;ENSMUST00000123902;ENSMUST00000154221;ENSMUST00000136837;ENSMUST00000133825;ENSMUST00000149203;ENSMUST00000111623;ENSMUST00000126774;ENSMUST00000155415;ENSMUST00000204028;ENSMUST00000203730;ENSMUST00000204660	4.84985	0.0431437	up	yes
Vkorc1l1	ENSMUST00000051758;ENSMUST00000202486;ENSMUST00000201855;ENSMUST00000202298;ENSMUST00000073945	6.42055	0.0431605	up	yes
Arfgef2	ENSMUST00000099078;ENSMUST00000144847	-5.48825	0.0433195	down	yes
Cebpd	ENSMUST00000096232;ENSMUST00000210772	-4.9057	0.0433319	down	yes
Amz2	ENSMUST00000103061;ENSMUST00000238825;ENSMUST00000092500;ENSMUST00000125108;ENSMUST00000131181;ENSMUST00000020929;ENSMUST00000155036;ENSMUST00000141739;ENSMUST00000154875	-3.70713	0.0433671	down	yes
Mrps33	ENSMUST00000031978;ENSMUST00000114797;ENSMUST00000139992;ENSMUST00000201461	1.29365	0.0434179	up	yes
Kit	ENSMUST00000005815;ENSMUST00000202167;ENSMUST00000148993;ENSMUST00000144270;ENSMUST00000143221;ENSMUST00000201240;ENSMUST00000136002;ENSMUST00000151357	-2.59072	0.0434478	down	yes
Trmt11	ENSMUST00000216790;ENSMUST00000019927;ENSMUST00000216638;ENSMUST00000216705;ENSMUST00000215041;ENSMUST00000215595	-4.82243	0.0436266	down	yes
Cnot6l	ENSMUST00000036646;ENSMUST00000152490;ENSMUST00000155901;ENSMUST00000137207;ENSMUST00000122003;ENSMUST00000154500;ENSMUST00000137066;ENSMUST00000129646;ENSMUST00000113005;ENSMUST00000141383	-1.43445	0.04369	down	yes
Chtf18	ENSMUST00000048054;ENSMUST00000167940;ENSMUST00000170575;ENSMUST00000237158;ENSMUST00000169767;ENSMUST00000168060;ENSMUST00000170070;ENSMUST00000168914	-8.09055	0.0438045	down	yes
Fkbp4	ENSMUST00000032508;ENSMUST00000139448;ENSMUST00000150387;ENSMUST00000151796	1.11666	0.0439357	up	yes
Homer2	ENSMUST00000208937;ENSMUST00000207039;ENSMUST00000207289;ENSMUST00000207371;ENSMUST00000207991;ENSMUST00000208107;ENSMUST00000098326;ENSMUST00000207983;ENSMUST00000026922	-7.40662	0.0441333	down	yes
Gm16867	ENSMUST00000183695;ENSMUST00000179116;ENSMUST00000184816;ENSMUST00000183917;ENSMUST00000183840;ENSMUST00000180059;ENSMUST00000184039	-6.24719	0.0441647	down	yes
Baz2a	ENSMUST00000220049;ENSMUST00000045621;ENSMUST00000170054;ENSMUST00000217851;ENSMUST00000219072;ENSMUST00000218772;ENSMUST00000238829;ENSMUST00000219980;ENSMUST00000219082	-5.54097	0.044213	down	yes
Ahctf1	ENSMUST00000027768;ENSMUST00000192645;ENSMUST00000125816;ENSMUST00000194536;ENSMUST00000151734;ENSMUST00000147137;ENSMUST00000140489;ENSMUST00000127250;ENSMUST00000145968	-5.26408	0.0442482	down	yes
Ect2	ENSMUST00000176535;ENSMUST00000176242;ENSMUST00000108298;ENSMUST00000196926;ENSMUST00000108300;ENSMUST00000150061;ENSMUST00000124727;ENSMUST00000176780;ENSMUST00000176908;ENSMUST00000108296;ENSMUST00000184113;ENSMUST00000175857;ENSMUST00000177055	-5.956	0.0442516	down	yes
Med1	ENSMUST00000092735;ENSMUST00000129557;ENSMUST00000107545;ENSMUST00000135479;ENSMUST00000147933;ENSMUST00000126483;ENSMUST00000018304	3.95397	0.0444131	up	yes
Slc18a2	ENSMUST00000026084;ENSMUST00000236270	-6.88829	0.0447655	down	yes
Tmed5	ENSMUST00000002837;ENSMUST00000117759;ENSMUST00000061203;ENSMUST00000119437;ENSMUST00000118036;ENSMUST00000119784	1.22322	0.0449246	up	yes
H4c4	ENSMUST00000102968	1.51191	0.0449251	up	yes
Rc3h1	ENSMUST00000239200;ENSMUST00000161708;ENSMUST00000161609;ENSMUST00000035911	5.9654	0.0450327	up	yes
Tec	ENSMUST00000138842;ENSMUST00000071944;ENSMUST00000126481;ENSMUST00000155342;ENSMUST00000149533;ENSMUST00000150193;ENSMUST00000202547;ENSMUST00000073843;ENSMUST00000113594	-7.53494	0.0450599	down	yes
Ubr3	ENSMUST00000055758;ENSMUST00000112251;ENSMUST00000150301;ENSMUST00000126165;ENSMUST00000131553;ENSMUST00000152610;ENSMUST00000136543;ENSMUST00000123890;ENSMUST00000125608;ENSMUST00000142563	-5.1799	0.0451946	down	yes
Hps5	ENSMUST00000014562;ENSMUST00000152759;ENSMUST00000107654;ENSMUST00000153789;ENSMUST00000130365;ENSMUST00000142663;ENSMUST00000211571;ENSMUST00000211347;ENSMUST00000143627;ENSMUST00000107653;ENSMUST00000145776;ENSMUST00000138480;ENSMUST00000123725;ENSMUST00000211471;ENSMUST00000157026	-6.32185	0.0452395	down	yes
Extl3	ENSMUST00000022550;ENSMUST00000225633;ENSMUST00000223989	-5.47365	0.0452995	down	yes
Mapre3	ENSMUST00000200692;ENSMUST00000031058;ENSMUST00000201347;ENSMUST00000202256;ENSMUST00000202025;ENSMUST00000202501	-5.32784	0.0453452	down	yes
Nup133	ENSMUST00000044795;ENSMUST00000213089;ENSMUST00000212133	-5.70427	0.0455823	down	yes
6030458C11Rik	ENSMUST00000227299;ENSMUST00000227821;ENSMUST00000228177;ENSMUST00000228888;ENSMUST00000057256	-5.63986	0.0456093	down	yes
Gm37305	ENSMUST00000195714	-6.23934	0.0456992	down	yes
Hcar2	ENSMUST00000057145	-5.30891	0.0457742	down	yes
Lgals7	ENSMUST00000081457;ENSMUST00000138272;ENSMUST00000128001	-6.94986	0.0458997	down	yes
Rad1	ENSMUST00000022856;ENSMUST00000169519;ENSMUST00000170531;ENSMUST00000168408;ENSMUST00000100775;ENSMUST00000170100	-5.36827	0.0459	down	yes
Bloc1s6	ENSMUST00000005954;ENSMUST00000146449;ENSMUST00000145037;ENSMUST00000129690;ENSMUST00000127595;ENSMUST00000148460	-6.30643	0.0460382	down	yes
Lpar5	ENSMUST00000140346;ENSMUST00000171989;ENSMUST00000088292	-7.35381	0.046109	down	yes
Limd1	ENSMUST00000026269;ENSMUST00000217639;ENSMUST00000216352;ENSMUST00000213278;ENSMUST00000214309	4.6335	0.046235	up	yes
Hba-a1	ENSMUST00000093209;ENSMUST00000142555	-1.035	0.0463256	down	yes
Bivm	ENSMUST00000114709;ENSMUST00000129068;ENSMUST00000186280;ENSMUST00000155917;ENSMUST00000138521;ENSMUST00000035991	-7.05956	0.0464199	down	yes
Mospd2	ENSMUST00000112247;ENSMUST00000154681;ENSMUST00000124523;ENSMUST00000134950;ENSMUST00000146813;ENSMUST00000004715;ENSMUST00000176221;ENSMUST00000139792;ENSMUST00000112248	-8.13699	0.0464501	down	yes
Rpp25l	ENSMUST00000038434	-7.54587	0.0465989	down	yes
Sardh	ENSMUST00000102886;ENSMUST00000139312;ENSMUST00000127805;ENSMUST00000156434;ENSMUST00000147089;ENSMUST00000129975;ENSMUST00000144448;ENSMUST00000142136;ENSMUST00000091224;ENSMUST00000149733	-5.44591	0.0468291	down	yes
Slc27a1	ENSMUST00000211811;ENSMUST00000212211;ENSMUST00000211886;ENSMUST00000212225;ENSMUST00000212111;ENSMUST00000212889;ENSMUST00000212989;ENSMUST00000034267;ENSMUST00000213100	-4.6307	0.0468486	down	yes
Lrrc56	ENSMUST00000070458;ENSMUST00000209220;ENSMUST00000047093;ENSMUST00000144008;ENSMUST00000144199;ENSMUST00000084446;ENSMUST00000150141	-7.11146	0.0468992	down	yes
Dhx33	ENSMUST00000108527;ENSMUST00000049048;ENSMUST00000179635;ENSMUST00000146203;ENSMUST00000178111;ENSMUST00000178218;ENSMUST00000124464;ENSMUST00000155044;ENSMUST00000123860	-6.24798	0.0469384	down	yes
Wdr12	ENSMUST00000122038;ENSMUST00000027173;ENSMUST00000117438;ENSMUST00000147413;ENSMUST00000136461;ENSMUST00000141417;ENSMUST00000143342;ENSMUST00000133767	2.30631	0.0472265	up	yes
Prag1	ENSMUST00000110492;ENSMUST00000150295;ENSMUST00000145386	-6.49696	0.0472952	down	yes
Nhs	ENSMUST00000087085;ENSMUST00000081569	-7.2506	0.047325	down	yes
Ube2g2	ENSMUST00000174510;ENSMUST00000174546;ENSMUST00000172813;ENSMUST00000173360;ENSMUST00000172772	1.45901	0.0473773	up	yes
Cln6	ENSMUST00000034776;ENSMUST00000138276;ENSMUST00000141821;ENSMUST00000124984	-6.52532	0.0474048	down	yes
Zfp775	ENSMUST00000061720;ENSMUST00000204042;ENSMUST00000204095	-6.80103	0.047456	down	yes
Mad1l1	ENSMUST00000031534;ENSMUST00000128579;ENSMUST00000199237;ENSMUST00000129747;ENSMUST00000132832;ENSMUST00000110829	-6.0107	0.0474639	down	yes
Mbd4	ENSMUST00000133830;ENSMUST00000032469;ENSMUST00000122816;ENSMUST00000203643;ENSMUST00000147282	-7.02529	0.0475185	down	yes
Bzw2	ENSMUST00000222842;ENSMUST00000020856;ENSMUST00000221388;ENSMUST00000220763;ENSMUST00000220828;ENSMUST00000222279;ENSMUST00000222055;ENSMUST00000223474;ENSMUST00000223382;ENSMUST00000221521	-1.14341	0.0476526	down	yes
Kctd2	ENSMUST00000103035;ENSMUST00000123345;ENSMUST00000143775;ENSMUST00000143856;ENSMUST00000106533	-5.41302	0.0477295	down	yes
AI987944	ENSMUST00000205338;ENSMUST00000206430;ENSMUST00000206801;ENSMUST00000071804	-7.11261	0.047738	down	yes
Hace1	ENSMUST00000037044;ENSMUST00000150511;ENSMUST00000131568;ENSMUST00000142956;ENSMUST00000155368;ENSMUST00000136905;ENSMUST00000131406	-4.78858	0.0478893	down	yes
Tbc1d12	ENSMUST00000037302;ENSMUST00000235558	-4.64078	0.0481079	down	yes
Dusp5	ENSMUST00000038287	-0.95138	0.0483411	down	no
Lrrc20	ENSMUST00000049242	-7.01794	0.0483655	down	yes
Tbl2	ENSMUST00000153183;ENSMUST00000139565;ENSMUST00000201780;ENSMUST00000005508;ENSMUST00000152013	-5.75387	0.0485149	down	yes
Sphk1	ENSMUST00000148185;ENSMUST00000100201;ENSMUST00000063446;ENSMUST00000154034;ENSMUST00000155102;ENSMUST00000136526;ENSMUST00000138840;ENSMUST00000063396;ENSMUST00000106387;ENSMUST00000106388;ENSMUST00000141798;ENSMUST00000106386;ENSMUST00000134834;ENSMUST00000124682;ENSMUST00000150658;ENSMUST00000239437;ENSMUST00000145737	-7.57667	0.0485175	down	yes
H1f5	ENSMUST00000080511	1.52379	0.0486001	up	yes
Ccdc130	ENSMUST00000164476;ENSMUST00000098578;ENSMUST00000005120;ENSMUST00000163993;ENSMUST00000166285;ENSMUST00000172320;ENSMUST00000166728	-5.65177	0.0486927	down	yes
Coq8b	ENSMUST00000003860;ENSMUST00000142910;ENSMUST00000108378;ENSMUST00000206312;ENSMUST00000143372;ENSMUST00000128090;ENSMUST00000123012	4.51203	0.0487708	up	yes
Pa2g4	ENSMUST00000131728;ENSMUST00000026425;ENSMUST00000147068	1.23291	0.0488224	up	yes
Ephb6	ENSMUST00000114732;ENSMUST00000170624;ENSMUST00000167497;ENSMUST00000167082	-6.6333	0.0488793	down	yes
Akr1c13	ENSMUST00000021634;ENSMUST00000128892;ENSMUST00000140971	-1.17238	0.048913	down	yes
Cchcr1	ENSMUST00000173903;ENSMUST00000173582;ENSMUST00000173986;ENSMUST00000172893;ENSMUST00000045956;ENSMUST00000174827;ENSMUST00000164242	-6.73313	0.0490195	down	yes
2310009B15Rik	ENSMUST00000112025;ENSMUST00000193374;ENSMUST00000195075	-5.92796	0.0492397	down	yes
Gm37844	ENSMUST00000192473	-7.21763	0.0493403	down	yes
Dgcr8	ENSMUST00000232414;ENSMUST00000009321;ENSMUST00000115633;ENSMUST00000144536;ENSMUST00000232424;ENSMUST00000128856;ENSMUST00000232476;ENSMUST00000156274;ENSMUST00000134431;ENSMUST00000152033	-5.92042	0.0493443	down	yes
Aen	ENSMUST00000107425;ENSMUST00000123824;ENSMUST00000107421;ENSMUST00000172017;ENSMUST00000138167;ENSMUST00000206661;ENSMUST00000205861;ENSMUST00000107423;ENSMUST00000205882	2.66249	0.049507	up	yes
Krit1	ENSMUST00000080085;ENSMUST00000199475;ENSMUST00000199845;ENSMUST00000200577;ENSMUST00000198079;ENSMUST00000199234;ENSMUST00000197611;ENSMUST00000200004;ENSMUST00000171023;ENSMUST00000197742;ENSMUST00000200386;ENSMUST00000196098	-3.49101	0.049554	down	yes
Cflar	ENSMUST00000114309;ENSMUST00000124567;ENSMUST00000140940;ENSMUST00000114313;ENSMUST00000149874;ENSMUST00000123553;ENSMUST00000123032;ENSMUST00000189858;ENSMUST00000164900;ENSMUST00000097723;ENSMUST00000069333;ENSMUST00000097722;ENSMUST00000156870	2.86749	0.0499053	up	yes

## Sheet: Supplementary Data-4
Supplementary Data-4.ATAC-seq data
Peak	Chrom	Start	End	Mvalue	Adjusted p-Value	Avalue	Group	Gene name
MAnorm2_Shared_peak_1	chr1	4491868	4493530	-0.0130314	0.960311	6.04782	Shared	Sox17
MAnorm2_Shared_peak_2	chr1	4496026	4497480	0.238378	0.17379	6.55996	Shared	Sox17
MAnorm2_Others_peak_3	chr1	4571556	4572124	-0.485921	0.255587	4.04019	Others	Sox17
MAnorm2_Others_peak_4	chr1	4617593	4617939	0.793185	0.13374	3.34301	Others	Sox17
MAnorm2_Others_peak_5	chr1	4768524	4769050	0.185929	0.76527	3.32518	Others	Mrpl15
MAnorm2_Others_peak_6	chr1	4774944	4775586	-0.820932	0.0395646	4.06619	Others	Mrpl15
MAnorm2_Shared_peak_7	chr1	4779539	4780574	0.0313083	0.932365	5.01803	Shared	Mrpl15
MAnorm2_Shared_peak_8	chr1	4785286	4786249	0.104088	0.283973	8.34656	Shared	Mrpl15
MAnorm2_Shared_peak_9	chr1	4807308	4808550	0.236717	0.00971166	8.26669	Shared	Lypla1
MAnorm2_Shared_peak_10	chr1	4857177	4858763	0.153379	0.0455269	8.84812	Shared	Tcea1
MAnorm2_Shared_peak_11	chr1	5082727	5083693	0.186861	0.0413918	8.32425	Shared	Atp6v1h
MAnorm2_Shared_peak_12	chr1	6214070	6215536	0.0961089	0.0980837	9.71775	Shared	Rb1cc1
MAnorm2_Abx-specific_peak_13	chr1	6272010	6272400	1.00263	0.0356904	3.5421	Abx-specific	Rb1cc1
MAnorm2_Others_peak_14	chr1	6382652	6383140	-0.202894	0.671081	3.99463	Others	Alkal1
MAnorm2_Shared_peak_15	chr1	6406060	6407079	-0.110941	0.713324	5.36036	Shared	Alkal1
MAnorm2_Con-specific_peak_16	chr1	6453443	6454769	-1.48795	1.9131e-11	5.51294	Con-specific	St18
MAnorm2_Others_peak_17	chr1	7077094	7078166	0.895281	0.00680086	4.53752	Others	Pcmtd1
MAnorm2_Shared_peak_18	chr1	7088152	7089885	-0.0199474	0.752529	9.94627	Shared	Pcmtd1
MAnorm2_Abx-specific_peak_19	chr1	7095430	7096547	1.02805	1.23526e-08	6.13224	Abx-specific	Pcmtd1
MAnorm2_Others_peak_20	chr1	7146918	7147402	0.707985	0.0696095	4.16599	Others	Pcmtd1
MAnorm2_Others_peak_21	chr1	7204982	7206996	-0.365038	0.0881844	5.9164	Others	Pcmtd1
MAnorm2_Shared_peak_22	chr1	7397024	7398624	-0.0143752	0.835509	9.77243	Shared	Pcmtd1
MAnorm2_Others_peak_23	chr1	7414434	7414858	0.0209661	0.975785	3.24673	Others	Pcmtd1
MAnorm2_Others_peak_24	chr1	7454755	7455750	-0.548222	0.13805	4.38088	Others	Pcmtd1
MAnorm2_Shared_peak_25	chr1	9544845	9546465	-0.150028	0.0550408	8.80456	Shared	Rrs1
MAnorm2_Shared_peak_26	chr1	9699610	9701292	0.124252	0.141928	8.65207	Shared	Mybl1
MAnorm2_Shared_peak_27	chr1	9747386	9748859	-0.0380527	0.598775	9.41496	Shared	Vcpip1
MAnorm2_Shared_peak_28	chr1	9772567	9773707	-0.446608	0.0544667	5.64846	Shared	Vcpip1
MAnorm2_Others_peak_29	chr1	9797039	9799357	0.0351726	0.832841	7.20606	Others	Sgk3
MAnorm2_Shared_peak_30	chr1	9805296	9806394	0.0420714	0.908133	5.03748	Shared	Sgk3
MAnorm2_Others_peak_31	chr1	9807639	9808180	-0.513348	0.322859	3.52108	Others	Sgk3
MAnorm2_Shared_peak_32	chr1	9822695	9824140	-0.368263	0.0858569	5.9104	Shared	Sgk3
MAnorm2_Con-specific_peak_33	chr1	9833082	9834189	-2.36535	5.1149e-08	3.60483	Con-specific	Sgk3
MAnorm2_Shared_peak_34	chr1	9847436	9848979	0.009148	0.950376	7.72861	Shared	Sgk3
MAnorm2_Others_peak_35	chr1	9849821	9850464	0.35758	0.187171	5.30906	Others	Sgk3
MAnorm2_Abx-specific_peak_36	chr1	9858869	9859892	1.28096	5.06155e-11	5.88701	Abx-specific	Sgk3
MAnorm2_Others_peak_37	chr1	9876745	9877366	0.701345	0.085327	4.0546	Others	Sgk3
MAnorm2_Shared_peak_38	chr1	9882573	9884086	0.408378	0.0254988	6.29821	Shared	Mcmdc2
MAnorm2_Shared_peak_39	chr1	9942969	9944643	-0.0095855	0.937373	8.22244	Shared	Snhg6
MAnorm2_Shared_peak_40	chr1	9966905	9969032	0.219328	0.103728	7.2688	Shared	Tcf24
MAnorm2_Shared_peak_41	chr1	10037515	10038465	0.0737109	0.362456	8.92922	Shared	Cops5
MAnorm2_Shared_peak_42	chr1	10039487	10040361	0.0815447	0.384462	8.51589	Shared	Cspp1
MAnorm2_Others_peak_43	chr1	10089526	10089952	0.0600446	0.917906	3.6738	Others	Cspp1
MAnorm2_Abx-specific_peak_44	chr1	10216919	10217367	1.73377	0.00133273	3.08242	Abx-specific	Arfgef1
MAnorm2_Shared_peak_45	chr1	10225380	10225891	0.0273572	0.959898	3.94516	Shared	Arfgef1
MAnorm2_Shared_peak_46	chr1	10231609	10233702	0.18803	0.0121729	8.85488	Shared	Arfgef1
MAnorm2_Con-specific_peak_47	chr1	10325342	10326089	-1.0502	0.00511224	4.16631	Con-specific	Arfgef1
MAnorm2_Shared_peak_48	chr1	10993335	10993945	0.295102	0.454378	4.40303	Shared	Prex2
MAnorm2_Abx-specific_peak_49	chr1	11097477	11097885	2.06854	0.000413392	2.82709	Abx-specific	Prex2
MAnorm2_Shared_peak_50	chr1	11228953	11230096	0.557702	0.0488013	5.06962	Shared	Prex2
MAnorm2_Con-specific_peak_51	chr1	12842761	12843164	-2.12866	0.0105813	1.88737	Con-specific	Sulf1
MAnorm2_Shared_peak_52	chr1	12864038	12865735	0.0950859	0.563971	6.99629	Shared	Slco5a1
MAnorm2_Shared_peak_53	chr1	12875232	12876134	-0.0648377	0.864753	4.84863	Shared	Slco5a1
MAnorm2_Shared_peak_54	chr1	12990405	12991510	-0.834613	2.24858e-08	6.68524	Shared	Slco5a1
MAnorm2_Shared_peak_55	chr1	12991511	12992882	-0.847003	2.0155e-13	7.39069	Shared	Slco5a1
MAnorm2_Shared_peak_56	chr1	13051997	13052592	-0.50399	0.111064	4.8089	Shared	Slco5a1
MAnorm2_Shared_peak_57	chr1	13125132	13126026	-0.149267	0.687818	4.73739	Shared	Prdm14
MAnorm2_Others_peak_58	chr1	13126390	13127636	-0.755917	0.00345891	5.2304	Others	Prdm14
MAnorm2_Others_peak_59	chr1	13127963	13128752	-0.579238	0.0923261	4.55	Others	Prdm14
MAnorm2_Shared_peak_60	chr1	13151155	13151813	-0.0397082	0.908898	5.17688	Shared	Prdm14
MAnorm2_Con-specific_peak_61	chr1	13154643	13155865	-1.22211	2.89603e-10	5.9102	Con-specific	Prdm14
MAnorm2_Shared_peak_62	chr1	13161367	13163113	-0.229285	0.0422245	7.71909	Shared	Prdm14
MAnorm2_Shared_peak_63	chr1	13170900	13172288	0.115851	0.740516	4.96227	Shared	Prdm14
MAnorm2_Shared_peak_64	chr1	13214495	13216098	-0.834593	0.000704973	5.33725	Shared	Prdm14
MAnorm2_Shared_peak_65	chr1	13225889	13226597	0.10878	0.825243	4.06909	Shared	Prdm14
MAnorm2_Shared_peak_66	chr1	13231501	13232604	0.489638	0.144404	4.66514	Shared	Prdm14
MAnorm2_Others_peak_67	chr1	13238397	13238768	-0.274875	0.708034	2.79141	Others	Prdm14
MAnorm2_Others_peak_68	chr1	13245349	13246003	0.895464	0.0570517	3.6122	Others	Prdm14
MAnorm2_Abx-specific_peak_69	chr1	13266508	13266821	1.14996	5.53632e-05	4.87495	Abx-specific	Ncoa2
MAnorm2_Shared_peak_70	chr1	13267241	13268550	0.547708	1.63827e-08	7.93228	Shared	Ncoa2
MAnorm2_Shared_peak_71	chr1	13288793	13289491	-0.171511	0.541276	5.44133	Shared	Ncoa2
MAnorm2_Shared_peak_72	chr1	13293080	13294076	0.220928	0.144231	6.96625	Shared	Ncoa2
MAnorm2_Shared_peak_73	chr1	13294769	13295838	0.496877	0.00100187	6.7582	Shared	Ncoa2
MAnorm2_Shared_peak_74	chr1	13300908	13302610	0.282096	0.0524789	6.9982	Shared	Ncoa2
MAnorm2_Shared_peak_75	chr1	13311652	13312711	0.425901	0.040246	5.95254	Shared	Ncoa2
MAnorm2_Others_peak_76	chr1	13331662	13332899	-0.892941	0.000707355	5.14128	Others	Ncoa2
MAnorm2_Shared_peak_77	chr1	13335743	13336795	0.0463518	0.849175	6.12071	Shared	Ncoa2
MAnorm2_Others_peak_78	chr1	13342386	13342983	-0.110386	0.838424	3.8039	Others	Ncoa2
MAnorm2_Shared_peak_79	chr1	13360629	13361304	0.199335	0.56846	4.82602	Shared	Ncoa2
MAnorm2_Shared_peak_80	chr1	13363444	13364558	0.819372	0.00111051	5.28916	Shared	Ncoa2
MAnorm2_Shared_peak_81	chr1	13372102	13373711	0.0629643	0.290901	9.78081	Shared	Ncoa2
MAnorm2_Shared_peak_82	chr1	13373712	13374788	0.140494	0.0617966	8.92573	Shared	Ncoa2
MAnorm2_Shared_peak_83	chr1	13382742	13383985	-0.344292	0.144912	5.67893	Shared	Ncoa2
MAnorm2_Shared_peak_84	chr1	13425908	13427650	0.617883	7.80864e-11	7.9704	Shared	Ncoa2
MAnorm2_Shared_peak_85	chr1	13454330	13455142	-0.607971	0.0252222	5.15336	Shared	Ncoa2
MAnorm2_Shared_peak_86	chr1	13494559	13495598	-0.216154	0.481384	5.14373	Shared	Tram1
MAnorm2_Shared_peak_87	chr1	13499999	13500689	0.066458	0.871773	4.62988	Shared	Tram1
MAnorm2_Shared_peak_88	chr1	13513229	13514482	-0.216655	0.170571	6.85633	Shared	Tram1
MAnorm2_Shared_peak_89	chr1	13530984	13532275	-0.393742	0.17582	5.09763	Shared	Tram1
MAnorm2_Shared_peak_90	chr1	13558966	13560332	0.537714	7.40816e-05	7.026	Shared	Tram1
MAnorm2_Shared_peak_91	chr1	13573625	13575215	-0.884806	9.19419e-08	6.39143	Shared	Tram1
MAnorm2_Shared_peak_92	chr1	13588280	13590259	0.274395	0.00106511	8.46682	Shared	Tram1
MAnorm2_Shared_peak_93	chr1	13593015	13593722	0.360353	0.0651368	6.15922	Shared	Tram1
MAnorm2_Shared_peak_94	chr1	13599177	13600954	-0.074894	0.74668	6.15844	Shared	Tram1
MAnorm2_Others_peak_95	chr1	13601593	13601944	-1.11616	0.0640409	2.90551	Others	Tram1
MAnorm2_Others_peak_96	chr1	13647908	13648238	0.53694	0.44462	2.73087	Others	Lactb2
MAnorm2_Shared_peak_97	chr1	13659412	13660874	0.018406	0.811771	9.42194	Shared	Lactb2
MAnorm2_Others_peak_98	chr1	13771289	13771716	-0.222398	0.772925	2.71473	Others	Gm5523
MAnorm2_Abx-specific_peak_99	chr1	13980227	13980802	1.99414	1.48388e-05	3.47706	Abx-specific	Gm5523
MAnorm2_Abx-specific_peak_100	chr1	14104414	14104938	1.43292	0.00716923	3.16282	Abx-specific	Eya1
MAnorm2_Others_peak_101	chr1	14143837	14144361	0.675157	0.103457	4.02132	Others	Eya1
MAnorm2_Shared_peak_102	chr1	14309279	14310333	-0.600765	0.00246953	5.98773	Shared	Eya1
MAnorm2_Others_peak_103	chr1	14506405	14507489	-0.622732	0.0636522	4.59362	Others	Eya1
MAnorm2_Con-specific_peak_104	chr1	14755276	14755827	-2.42842	0.000117676	2.59473	Con-specific	Msc
MAnorm2_Con-specific_peak_105	chr1	14924712	14925258	-1.16658	0.0211617	3.34969	Con-specific	Trpa1
MAnorm2_Shared_peak_106	chr1	15791308	15792502	-0.291966	0.333101	5.09571	Shared	Terf1
MAnorm2_Abx-specific_peak_107	chr1	15798910	15799394	1.67083	0.00231929	3.05095	Abx-specific	Terf1
MAnorm2_Shared_peak_108	chr1	15805123	15806503	-0.106396	0.109549	9.33073	Shared	Terf1
MAnorm2_Con-specific_peak_109	chr1	15849708	15851446	-1.62422	1.80923e-07	4.57295	Con-specific	Sbspon
MAnorm2_Con-specific_peak_110	chr1	15892516	15892985	-1.60989	0.0017704	3.2271	Con-specific	Sbspon
MAnorm2_Others_peak_111	chr1	16092733	16093695	-0.668019	0.0418303	4.63179	Others	4930444P10Rik
MAnorm2_Shared_peak_112	chr1	16103870	16106471	-0.0733809	0.17808	9.96784	Shared	Rdh10
MAnorm2_Shared_peak_113	chr1	16177341	16178419	0.044512	0.870173	5.82352	Shared	Rdh10
MAnorm2_Shared_peak_114	chr1	16227705	16228865	0.107874	0.681266	5.7313	Shared	Rdh10
MAnorm2_Others_peak_115	chr1	16518220	16520362	-0.0503139	0.782802	6.88744	Others	Stau2
MAnorm2_Shared_peak_116	chr1	16533909	16534620	0.106346	0.731557	5.30013	Shared	Stau2
MAnorm2_Shared_peak_117	chr1	16617909	16619816	-0.013001	0.88709	9.00943	Shared	Ube2w
MAnorm2_Shared_peak_118	chr1	16641704	16642767	0.62385	0.000194472	6.43184	Shared	Eloc
MAnorm2_Shared_peak_119	chr1	16656297	16657584	0.0433747	0.533165	9.48494	Shared	Eloc
MAnorm2_Shared_peak_120	chr1	16664795	16666294	0.125655	0.291557	7.75885	Shared	Tmem70
MAnorm2_Shared_peak_121	chr1	16687638	16689623	-0.00128255	0.991626	8.32651	Shared	Ly96
MAnorm2_Shared_peak_122	chr1	16746013	16747859	0.84474	0.000467306	5.38817	Shared	Ly96
MAnorm2_Con-specific_peak_123	chr1	17096861	17098246	-1.1252	2.42207e-07	5.60466	Con-specific	Jph1
MAnorm2_Others_peak_124	chr1	20259877	20260319	-0.916006	0.162527	2.74113	Others	4930486I03Rik
MAnorm2_Con-specific_peak_125	chr1	20725194	20726031	-1.47789	7.98288e-05	4.09247	Con-specific	Il17a
MAnorm2_Con-specific_peak_126	chr1	20740236	20740872	-1.13179	6.62125e-06	5.21912	Con-specific	Il17a
MAnorm2_Con-specific_peak_127	chr1	20743612	20744477	-1.26708	1.91992e-07	5.28438	Con-specific	Il17a
MAnorm2_Con-specific_peak_128	chr1	20754427	20754865	-2.01444	0.00179181	2.57702	Con-specific	Il17a
MAnorm2_Con-specific_peak_129	chr1	20784180	20784575	-1.71454	0.00351571	2.86166	Con-specific	Il17f
MAnorm2_Shared_peak_130	chr1	20819555	20820825	0.107089	0.262926	8.37646	Shared	Mcm3
MAnorm2_Shared_peak_131	chr1	20824987	20825868	0.555639	0.00581996	5.96513	Shared	Mcm3
MAnorm2_Shared_peak_132	chr1	20890137	20891595	-0.385819	5.3507e-07	8.62549	Shared	Paqr8
MAnorm2_Shared_peak_133	chr1	20912246	20913553	0.108753	0.563874	6.60826	Shared	Paqr8
MAnorm2_Shared_peak_134	chr1	20933215	20933975	-0.0514741	0.887629	5.00539	Shared	Paqr8
MAnorm2_Shared_peak_135	chr1	20938968	20939859	-0.0421774	0.916274	4.74929	Shared	Efhc1
MAnorm2_Shared_peak_136	chr1	20950972	20952114	0.158753	0.217066	7.48603	Shared	Efhc1
MAnorm2_Con-specific_peak_137	chr1	20985760	20986914	-1.04466	4.04935e-06	5.51133	Con-specific	Efhc1
MAnorm2_Con-specific_peak_138	chr1	20995002	20996027	-1.40611	3.55257e-10	5.49134	Con-specific	Efhc1
MAnorm2_Others_peak_139	chr1	21004423	21004868	-0.785656	0.159246	3.20495	Others	Efhc1
MAnorm2_Others_peak_140	chr1	21008432	21009054	-0.991187	0.0399264	3.51741	Others	Efhc1
MAnorm2_Shared_peak_141	chr1	21028903	21029886	0.0879207	0.837106	4.48409	Shared	Tram2
MAnorm2_Shared_peak_142	chr1	21040098	21041774	-0.44037	0.076236	5.47695	Shared	Tram2
MAnorm2_Shared_peak_143	chr1	21051776	21052871	0.461045	0.0550532	5.55016	Shared	Tram2
MAnorm2_Shared_peak_144	chr1	21078312	21079859	0.0413982	0.674341	8.56618	Shared	Tram2
MAnorm2_Con-specific_peak_145	chr1	21094791	21095506	-1.90662	6.25398e-07	3.98489	Con-specific	Tram2
MAnorm2_Shared_peak_146	chr1	21101176	21101865	0.28962	0.434129	4.57474	Shared	Tram2
MAnorm2_Shared_peak_147	chr1	21161595	21161967	-0.494001	0.331434	3.58627	Shared	Tmem14a
MAnorm2_Shared_peak_148	chr1	21165987	21166982	-0.325495	0.146649	5.82989	Shared	Tmem14a
MAnorm2_Shared_peak_149	chr1	21218308	21219392	0.132526	0.205199	8.07837	Shared	Tmem14a
MAnorm2_Others_peak_150	chr1	21271410	21272373	-0.0631016	0.786992	6.17691	Others	Gm4956
MAnorm2_Shared_peak_151	chr1	21274837	21275523	-0.658435	0.0211773	5.00055	Shared	Gm4956
MAnorm2_Others_peak_152	chr1	21275985	21276502	-0.599402	0.104343	4.35838	Others	Gm4956
MAnorm2_Shared_peak_153	chr1	21291108	21291993	-0.143382	0.707015	4.68104	Shared	Gm4956
MAnorm2_Shared_peak_154	chr1	21303793	21305419	-0.453748	0.000557724	7.14854	Shared	Gm4956
MAnorm2_Shared_peak_155	chr1	21332932	21334517	-0.389311	0.0019351	7.3062	Shared	Khdc1a
MAnorm2_Shared_peak_156	chr1	21343759	21344894	-0.116069	0.725419	5.10969	Shared	Khdc1a
MAnorm2_Others_peak_157	chr1	21348720	21349155	-0.426388	0.476265	3.21253	Others	Khdc1a
MAnorm2_Con-specific_peak_158	chr1	21349639	21350356	-1.22775	0.00593949	3.66927	Con-specific	Khdc1a
MAnorm2_Others_peak_159	chr1	21411192	21411626	-0.980974	0.0899838	3.0477	Others	Khdc1b
MAnorm2_Con-specific_peak_160	chr1	21461268	21461629	-1.39626	0.044321	2.47269	Con-specific	Khdc1b
MAnorm2_Con-specific_peak_161	chr1	21468951	21469923	-1.55934	3.18045e-05	4.07915	Con-specific	Khdc1b
MAnorm2_Others_peak_162	chr1	21618752	21619081	0.792188	0.217373	2.83986	Others	Khdc1b
MAnorm2_Shared_peak_163	chr1	21780802	21781624	-0.309657	0.448128	4.29985	Shared	Kcnq5
MAnorm2_Shared_peak_164	chr1	21829799	21830417	-0.18968	0.636573	4.46901	Shared	Kcnq5
MAnorm2_Others_peak_165	chr1	21896191	21896763	-0.0379578	0.944081	3.9434	Others	Kcnq5
MAnorm2_Con-specific_peak_166	chr1	21935506	21936093	-1.50992	0.00609604	3.06417	Con-specific	Kcnq5
MAnorm2_Shared_peak_167	chr1	21960119	21962182	-0.361156	2.80902e-09	9.28666	Shared	Kcnq5
MAnorm2_Shared_peak_168	chr1	21962183	21963902	-0.601187	1.0846e-14	8.52683	Shared	Kcnq5
MAnorm2_Others_peak_169	chr1	23202739	23203214	0.513731	0.430207	2.94188	Others	Mir30a
MAnorm2_Shared_peak_170	chr1	23255659	23257301	-0.136921	0.287149	7.5338	Shared	Mir30a
MAnorm2_Shared_peak_171	chr1	23271412	23272460	0.880648	0.00922895	4.48333	Shared	Mir30a
MAnorm2_Shared_peak_172	chr1	23320761	23321793	-0.543384	0.0852439	4.79207	Shared	Mir30c-2
MAnorm2_Shared_peak_173	chr1	23382237	23384101	-0.527006	7.72579e-06	7.41001	Shared	Ogfrl1
MAnorm2_Others_peak_174	chr1	23399375	23400358	-0.129388	0.809792	3.79855	Others	Ogfrl1
MAnorm2_Abx-specific_peak_175	chr1	23720415	23721465	1.09096	2.95014e-05	5.12158	Abx-specific	B3gat2
MAnorm2_Shared_peak_176	chr1	23761698	23763439	-0.204534	0.300972	6.29835	Shared	B3gat2
MAnorm2_Abx-specific_peak_177	chr1	23827144	23827473	1.18032	0.0273782	3.20063	Abx-specific	B3gat2
MAnorm2_Others_peak_178	chr1	23899126	23899488	0.756022	0.225255	2.93042	Others	Smap1
MAnorm2_Shared_peak_179	chr1	23915193	23916550	-0.035902	0.852165	6.80535	Shared	Smap1
MAnorm2_Shared_peak_180	chr1	23921430	23922638	0.337008	0.00419388	7.51118	Shared	Smap1
MAnorm2_Shared_peak_181	chr1	23959106	23959574	0.457365	0.323588	3.85033	Shared	Smap1
MAnorm2_Shared_peak_182	chr1	24004990	24006097	0.00311777	0.984226	7.58928	Shared	Sdhaf4
MAnorm2_Shared_peak_183	chr1	24099530	24100820	-0.674463	3.35551e-05	6.49221	Shared	Fam135a
MAnorm2_Shared_peak_184	chr1	24677853	24679630	0.0570508	0.393336	9.51252	Shared	Lmbrd1
MAnorm2_Shared_peak_185	chr1	24685860	24686410	0.765501	0.0160066	4.68272	Shared	Lmbrd1
MAnorm2_Others_peak_186	chr1	24718746	24719759	0.0614051	0.895243	4.30251	Others	Lmbrd1
MAnorm2_Con-specific_peak_187	chr1	30792376	30793694	-3.13014	5.14886e-17	3.97737	Con-specific	Phf3
MAnorm2_Others_peak_188	chr1	30839551	30839913	-0.0210143	0.973439	3.50603	Others	Phf3
MAnorm2_Abx-specific_peak_189	chr1	30861840	30862203	1.87167	0.00248102	2.70538	Abx-specific	Phf3
MAnorm2_Shared_peak_190	chr1	30872094	30874852	0.223848	0.000554692	9.20504	Shared	Phf3
MAnorm2_Shared_peak_191	chr1	30920674	30921992	0.310755	0.0716992	6.52545	Shared	Gm13363
MAnorm2_Shared_peak_192	chr1	30939217	30941323	-0.0966928	0.581455	6.82568	Shared	Gm13363
MAnorm2_Shared_peak_193	chr1	30948729	30950420	0.109581	0.0284789	10.0797	Shared	Gm13363
MAnorm2_Con-specific_peak_194	chr1	33563454	33564582	-1.62512	1.79536e-08	4.77862	Con-specific	Prim2
MAnorm2_Shared_peak_195	chr1	33565701	33566230	-0.131378	0.682855	5.14751	Shared	Prim2
MAnorm2_Others_peak_196	chr1	33571037	33571525	0.337755	0.583567	3.19831	Others	Prim2
MAnorm2_Shared_peak_197	chr1	33578054	33579419	-0.223949	0.164901	6.79511	Shared	Prim2
MAnorm2_Others_peak_198	chr1	33583057	33584591	0.770565	0.00265722	5.24856	Others	Prim2
MAnorm2_Con-specific_peak_199	chr1	33594190	33594534	-2.32775	0.01647	1.46118	Con-specific	Prim2
MAnorm2_Shared_peak_200	chr1	33595112	33596129	-0.0739841	0.861252	4.54684	Shared	Prim2
MAnorm2_Con-specific_peak_201	chr1	33604266	33604834	-3.31999	8.25788e-07	2.3547	Con-specific	Prim2
MAnorm2_Shared_peak_202	chr1	33663289	33663982	0.139571	0.771176	4.08206	Shared	Prim2
MAnorm2_Shared_peak_203	chr1	33669388	33670729	0.00768851	0.93589	8.93011	Shared	1700001G17Rik
MAnorm2_Shared_peak_204	chr1	33719473	33720672	0.0133489	0.931959	7.49772	Shared	Rab23
MAnorm2_Shared_peak_205	chr1	33738733	33739819	-0.516146	0.0152862	5.83945	Shared	Bag2
MAnorm2_Shared_peak_206	chr1	33742810	33743296	-0.363874	0.417707	4.00734	Shared	Bag2
MAnorm2_Shared_peak_207	chr1	33756640	33758704	-0.393493	0.000459473	7.60163	Shared	Bag2
MAnorm2_Shared_peak_208	chr1	33813402	33814983	-0.127669	0.117107	8.74264	Shared	Zfp451
MAnorm2_Shared_peak_209	chr1	33882900	33884036	0.197223	0.218155	6.85121	Shared	Bend6
MAnorm2_Others_peak_210	chr1	33898738	33899202	0.547761	0.306441	3.42345	Others	Bend6
MAnorm2_Shared_peak_211	chr1	33907021	33907663	-0.472037	0.0750528	5.2868	Shared	Bend6
MAnorm2_Others_peak_212	chr1	33908725	33909599	-0.449167	0.196554	4.59647	Others	Dst
MAnorm2_Con-specific_peak_213	chr1	33993704	33994725	-1.63122	1.53506e-07	4.57645	Con-specific	Dst
MAnorm2_Shared_peak_214	chr1	34005231	34006459	-0.99912	2.03145e-09	6.35474	Shared	Dst
MAnorm2_Shared_peak_215	chr1	34010952	34012233	-0.69477	3.23699e-10	7.53693	Shared	Dst
MAnorm2_Con-specific_peak_216	chr1	34021555	34022533	-1.62989	3.0726e-05	3.95655	Con-specific	Dst
MAnorm2_Shared_peak_217	chr1	34028472	34029356	-0.660842	0.0109393	5.25201	Shared	Dst
MAnorm2_Con-specific_peak_218	chr1	34060773	34061358	-1.42601	0.000373107	3.92109	Con-specific	Dst
MAnorm2_Others_peak_219	chr1	34164633	34165031	-0.878398	0.0787105	3.46101	Others	Dst
MAnorm2_Shared_peak_220	chr1	34187381	34188527	0.339488	0.234122	5.19328	Shared	Dst
MAnorm2_Others_peak_221	chr1	34236035	34237829	-0.707678	0.00722316	5.19688	Others	Dst
MAnorm2_Others_peak_222	chr1	34389125	34389692	0.0673019	0.911071	3.57184	Others	Mir5103
MAnorm2_Shared_peak_223	chr1	34433012	34435288	0.00807703	0.925669	9.21747	Shared	Mir5103
MAnorm2_Shared_peak_224	chr1	34439138	34440316	0.0776327	0.167788	9.86485	Shared	Ccdc115
MAnorm2_Shared_peak_225	chr1	34459135	34460367	0.131142	0.109949	8.71605	Shared	Ptpn18
MAnorm2_Shared_peak_226	chr1	34472097	34473811	0.109135	0.113301	9.22852	Shared	Ptpn18
MAnorm2_Shared_peak_227	chr1	34478542	34479720	0.758187	3.30009e-09	7.11658	Shared	Prss39
MAnorm2_Shared_peak_228	chr1	34484425	34486255	0.195449	0.0372676	8.2486	Shared	Prss39
MAnorm2_Shared_peak_229	chr1	34510290	34511614	-0.176375	0.200243	7.27779	Shared	Prss39
MAnorm2_Con-specific_peak_230	chr1	34517238	34517931	-1.13202	0.00185548	4.23165	Con-specific	Cfc1
MAnorm2_Con-specific_peak_231	chr1	34519256	34519596	-1.50579	0.00309993	3.2718	Con-specific	Cfc1
MAnorm2_Con-specific_peak_232	chr1	34536760	34537412	-1.10925	0.000461894	4.60382	Con-specific	Cfc1
MAnorm2_Others_peak_233	chr1	34553943	34554352	-1.0528	0.0910405	2.83561	Others	Prss40
MAnorm2_Con-specific_peak_234	chr1	34579087	34580119	-1.76374	7.91263e-11	4.93488	Con-specific	Amer3
MAnorm2_Shared_peak_235	chr1	34601543	34602912	-0.368176	0.156765	5.40878	Shared	Amer3
MAnorm2_Shared_peak_236	chr1	34801652	34802851	-0.179367	0.0173902	8.85216	Shared	Arhgef4
MAnorm2_Shared_peak_237	chr1	34831073	34832606	0.566531	1.46381e-05	7.11479	Shared	Fam168b
MAnorm2_Others_peak_238	chr1	34838249	34838739	0.441503	0.0672819	5.55169	Others	Fam168b
MAnorm2_Shared_peak_239	chr1	34841936	34843830	-0.0304745	0.741205	8.82352	Shared	Fam168b
MAnorm2_Shared_peak_240	chr1	34849499	34850281	0.138986	0.198947	7.97601	Shared	Plekhb2
MAnorm2_Shared_peak_241	chr1	34851110	34852645	-0.472077	1.17786e-05	7.67314	Shared	Plekhb2
MAnorm2_Shared_peak_242	chr1	34858558	34859066	0.417095	0.312675	4.17572	Shared	Plekhb2
MAnorm2_Shared_peak_243	chr1	34866983	34867990	0.229916	0.469846	5.03484	Shared	Plekhb2
MAnorm2_Shared_peak_244	chr1	35580121	35581033	0.841076	0.000163095	5.5996	Shared	Hs6st1
MAnorm2_Shared_peak_245	chr1	35652751	35653907	0.64091	1.99379e-05	6.71508	Shared	Hs6st1
MAnorm2_Shared_peak_246	chr1	35813360	35814315	-0.0831126	0.813493	5.02121	Shared	Hs6st1
MAnorm2_Others_peak_247	chr1	35839645	35840037	-0.676648	0.133106	3.80586	Others	Hs6st1
MAnorm2_Others_peak_248	chr1	35846137	35846950	-0.901165	0.00733221	4.494	Others	Hs6st1
MAnorm2_Con-specific_peak_249	chr1	35849590	35850750	-1.57746	4.74557e-09	4.97091	Con-specific	Hs6st1
MAnorm2_Shared_peak_250	chr1	35860568	35862827	-0.592482	0.000111929	6.67716	Shared	Hs6st1
MAnorm2_Con-specific_peak_251	chr1	35869117	35870183	-1.46291	1.04805e-18	6.31767	Con-specific	Hs6st1
MAnorm2_Shared_peak_252	chr1	35889857	35891087	-0.737131	1.64334e-09	7.25019	Shared	Hs6st1
MAnorm2_Others_peak_253	chr1	35934821	35936750	-0.287681	0.307901	5.27507	Others	Hs6st1
MAnorm2_Others_peak_254	chr1	35971657	35972634	-0.851359	0.0043332	4.82198	Others	Hs6st1
MAnorm2_Others_peak_255	chr1	35983190	35983837	-0.717495	0.0840141	3.99996	Others	Hs6st1
MAnorm2_Shared_peak_256	chr1	36024149	36025986	-0.117923	0.50729	6.73705	Shared	Hs6st1
MAnorm2_Others_peak_257	chr1	36039058	36039428	-0.205985	0.771496	2.95402	Others	Hs6st1
MAnorm2_Shared_peak_258	chr1	36052589	36053348	0.736087	0.0292258	4.53271	Shared	Hs6st1
MAnorm2_Shared_peak_259	chr1	36064598	36065540	-0.124078	0.315649	7.66427	Shared	Hs6st1
MAnorm2_Shared_peak_260	chr1	36067885	36070062	-0.0910217	0.286175	8.72591	Shared	Hs6st1
MAnorm2_Con-specific_peak_261	chr1	36070404	36070763	-1.15901	9.57013e-05	4.76438	Con-specific	Hs6st1
MAnorm2_Con-specific_peak_262	chr1	36088173	36089128	-1.0238	0.0045304	4.27649	Con-specific	Hs6st1
MAnorm2_Shared_peak_263	chr1	36128942	36129523	-0.485511	0.11827	4.86538	Shared	Mir6897
MAnorm2_Shared_peak_264	chr1	36131201	36131982	-0.472335	0.0350329	5.72523	Shared	Mir6897
MAnorm2_Shared_peak_265	chr1	36133092	36133631	-0.317751	0.335044	4.84087	Shared	Mir6897
MAnorm2_Shared_peak_266	chr1	36134293	36134756	0.0424444	0.912302	4.86329	Shared	Mir6897
MAnorm2_Shared_peak_267	chr1	36148755	36150002	-0.232924	0.0195173	8.04246	Shared	Mir6897
MAnorm2_Shared_peak_268	chr1	36159873	36161159	-0.335427	0.0113713	7.19826	Shared	Mir6897
MAnorm2_Shared_peak_269	chr1	36162421	36163387	0.000678585	0.997529	6.32818	Shared	Mir6897
MAnorm2_Others_peak_270	chr1	36224779	36225114	0.651383	0.216502	3.40951	Others	Uggt1
MAnorm2_Shared_peak_271	chr1	36243424	36244702	0.128518	0.150801	8.49546	Shared	Uggt1
MAnorm2_Shared_peak_272	chr1	36252335	36253306	0.486313	0.00459549	6.42264	Shared	Uggt1
MAnorm2_Shared_peak_273	chr1	36261810	36262546	0.286646	0.0402129	7.09833	Shared	Neurl3
MAnorm2_Shared_peak_274	chr1	36263924	36264950	0.237634	0.00287834	8.63421	Shared	Neurl3
MAnorm2_Shared_peak_275	chr1	36271629	36273864	0.200969	0.00189697	9.23551	Shared	Neurl3
MAnorm2_Shared_peak_276	chr1	36274489	36274904	0.48583	0.00299865	6.54804	Shared	Neurl3
MAnorm2_Shared_peak_277	chr1	36279042	36279697	0.318914	0.0500826	6.67042	Shared	Neurl3
MAnorm2_Shared_peak_278	chr1	36281433	36282609	0.559102	1.03401e-05	7.20023	Shared	Neurl3
MAnorm2_Shared_peak_279	chr1	36293383	36295121	0.0057463	0.959721	8.47571	Shared	Arid5a
MAnorm2_Shared_peak_280	chr1	36296397	36297449	0.0532241	0.647288	8.05957	Shared	Arid5a
MAnorm2_Shared_peak_281	chr1	36307355	36308854	0.0765539	0.195348	9.73915	Shared	Arid5a
MAnorm2_Shared_peak_282	chr1	36308855	36310312	0.389362	3.54217e-08	8.8598	Shared	Arid5a
MAnorm2_Shared_peak_283	chr1	36321519	36322385	0.782797	4.68272e-05	6.01173	Shared	Arid5a
MAnorm2_Others_peak_284	chr1	36324205	36324737	0.893133	0.00632221	4.56833	Others	Arid5a
MAnorm2_Shared_peak_285	chr1	36367993	36369484	0.209877	0.0230866	8.27231	Shared	Kansl3
MAnorm2_Con-specific_peak_286	chr1	36434526	36435864	-1.17462	9.84762e-09	5.76533	Con-specific	Lman2l
MAnorm2_Shared_peak_287	chr1	36444332	36445897	-0.107319	0.207704	8.67765	Shared	Lman2l
MAnorm2_Shared_peak_288	chr1	36461679	36462570	0.180086	0.34188	6.44563	Shared	Cnnm4
MAnorm2_Shared_peak_289	chr1	36470863	36472743	0.0251013	0.798892	8.69198	Shared	Cnnm4
MAnorm2_Shared_peak_290	chr1	36500812	36501870	0.0075492	0.976882	6.06052	Shared	Cnnm3
MAnorm2_Shared_peak_291	chr1	36511308	36512273	0.185941	0.0466222	8.27435	Shared	Cnnm3
MAnorm2_Others_peak_292	chr1	36512792	36513281	-0.157848	0.56946	5.49326	Others	Cnnm3
MAnorm2_Con-specific_peak_293	chr1	36534445	36535337	-1.6914	2.66986e-09	4.81333	Con-specific	Ankrd23
MAnorm2_Shared_peak_294	chr1	36546067	36547757	-0.0514781	0.491	9.24769	Shared	Ankrd39
MAnorm2_Shared_peak_295	chr1	36556226	36558916	-0.22782	5.72119e-05	9.568	Shared	Sema4c
MAnorm2_Shared_peak_296	chr1	36571269	36572613	-0.206052	0.263373	6.47665	Shared	Sema4c
MAnorm2_Con-specific_peak_297	chr1	36579808	36580985	-1.98554	2.96833e-20	5.55481	Con-specific	Fam178b
MAnorm2_Con-specific_peak_298	chr1	36590566	36592684	-2.1883	1.58563e-34	6.06923	Con-specific	Fam178b
MAnorm2_Con-specific_peak_299	chr1	36594969	36596158	-3.34948	6.83778e-31	4.67408	Con-specific	Fam178b
MAnorm2_Shared_peak_300	chr1	36603161	36605370	-0.948058	1.10669e-11	6.84846	Shared	Fam178b
MAnorm2_Others_peak_301	chr1	36611368	36611749	-0.104803	0.871978	3.30961	Others	Fam178b
MAnorm2_Con-specific_peak_302	chr1	36618903	36619298	-2.64648	0.00010969	2.35839	Con-specific	Fam178b
MAnorm2_Shared_peak_303	chr1	36634750	36635564	0.0837429	0.778847	5.46351	Shared	Fam178b
MAnorm2_Shared_peak_304	chr1	36646110	36646979	0.0557278	0.879149	4.9735	Shared	Fam178b
MAnorm2_Shared_peak_305	chr1	36683718	36684906	0.133786	0.511319	6.34748	Shared	Fam178b
MAnorm2_Shared_peak_306	chr1	36690929	36692328	0.112921	0.243703	8.32719	Shared	Cox5b
MAnorm2_Shared_peak_307	chr1	36708893	36710401	-0.0983703	0.125056	9.44996	Shared	Actr1b
MAnorm2_Shared_peak_308	chr1	36719385	36720493	0.298885	0.0999166	6.40181	Shared	4933424G06Rik
MAnorm2_Shared_peak_309	chr1	36722633	36723895	-0.381266	0.00116767	7.49023	Shared	4933424G06Rik
MAnorm2_Shared_peak_310	chr1	36736876	36737931	-0.0797649	0.741058	6.03494	Shared	4933424G06Rik
MAnorm2_Shared_peak_311	chr1	36744046	36745230	0.0326795	0.863082	6.86722	Shared	Zap70
MAnorm2_Shared_peak_312	chr1	36753837	36754499	0.0186067	0.966039	4.58141	Shared	Zap70
MAnorm2_Shared_peak_313	chr1	36760401	36762493	-0.161921	0.0201829	9.08798	Shared	Zap70
MAnorm2_Others_peak_314	chr1	36764058	36764444	0.269661	0.144944	6.38483	Others	Zap70
MAnorm2_Shared_peak_315	chr1	36766552	36768027	0.08296	0.344853	8.67748	Shared	Zap70
MAnorm2_Shared_peak_316	chr1	36784511	36785717	-0.323522	0.0132183	7.24642	Shared	Zap70
MAnorm2_Shared_peak_317	chr1	36796927	36798333	0.190733	0.142028	7.40611	Shared	Zap70
MAnorm2_Abx-specific_peak_318	chr1	36806696	36808103	1.05117	2.68191e-08	6.00311	Abx-specific	Zap70
MAnorm2_Others_peak_319	chr1	36824746	36825190	-0.735972	0.343416	2.37238	Others	Zap70
MAnorm2_Con-specific_peak_320	chr1	36831094	36831778	-1.31058	3.21017e-05	4.57945	Con-specific	Zap70
MAnorm2_Con-specific_peak_321	chr1	36835563	36836752	-1.76853	1.57806e-09	4.72337	Con-specific	Zap70
MAnorm2_Shared_peak_322	chr1	36861676	36862272	-0.0426538	0.934387	4.03978	Shared	Tmem131
MAnorm2_Shared_peak_323	chr1	36874283	36875564	-0.573454	0.010224	5.68577	Shared	Tmem131
MAnorm2_Shared_peak_324	chr1	36883268	36884738	0.0423224	0.856086	6.2564	Shared	Tmem131
MAnorm2_Shared_peak_325	chr1	36903887	36905358	-0.36509	0.0685116	6.08879	Shared	Tmem131
MAnorm2_Abx-specific_peak_326	chr1	36910108	36910576	1.44378	7.06355e-09	5.1956	Abx-specific	Tmem131
MAnorm2_Shared_peak_327	chr1	36911367	36912388	0.407661	0.0282108	6.25646	Shared	Tmem131
MAnorm2_Shared_peak_328	chr1	36914754	36915597	0.245702	0.266741	5.95059	Shared	Tmem131
MAnorm2_Shared_peak_329	chr1	36919559	36921022	-0.245957	0.00183658	8.65331	Shared	Tmem131
MAnorm2_Shared_peak_330	chr1	36921793	36922490	-0.0374479	0.841484	6.87635	Shared	Tmem131
MAnorm2_Shared_peak_331	chr1	36928936	36930210	-0.48776	0.0130321	6.064	Shared	Tmem131
MAnorm2_Others_peak_332	chr1	36931016	36931410	0.473215	0.121395	4.9178	Others	Tmem131
MAnorm2_Shared_peak_333	chr1	36939136	36940537	0.205187	0.00138342	9.25354	Shared	Tmem131
MAnorm2_Shared_peak_334	chr1	36947394	36948080	0.720244	0.0505089	4.31188	Shared	Tmem131
MAnorm2_Shared_peak_335	chr1	36960213	36961246	0.979999	1.95325e-09	6.41354	Shared	Tmem131
MAnorm2_Shared_peak_336	chr1	36962330	36963230	0.735569	0.00278832	5.36965	Shared	Tmem131
MAnorm2_Others_peak_337	chr1	36987114	36987609	0.892857	0.0407298	3.80844	Others	Vwa3b
MAnorm2_Con-specific_peak_338	chr1	36995714	36996887	-1.3547	1.26411e-10	5.66716	Con-specific	Vwa3b
MAnorm2_Shared_peak_339	chr1	37000131	37000901	-0.181751	0.359541	6.32559	Shared	Vwa3b
MAnorm2_Shared_peak_340	chr1	37002036	37002867	-0.881849	3.29001e-07	6.27796	Shared	Vwa3b
MAnorm2_Shared_peak_341	chr1	37022624	37023239	0.0331055	0.940778	4.4933	Shared	Vwa3b
MAnorm2_Shared_peak_342	chr1	37028491	37029971	0.0810328	0.562542	7.46954	Shared	Vwa3b
MAnorm2_Shared_peak_343	chr1	37030448	37031525	0.0866064	0.638154	6.72115	Shared	Vwa3b
MAnorm2_Shared_peak_344	chr1	37250435	37251088	-0.128981	0.757641	4.46774	Shared	Cnga3
MAnorm2_Others_peak_345	chr1	37254661	37255136	-0.987755	0.0469477	3.44083	Others	Cnga3
MAnorm2_Shared_peak_346	chr1	37272072	37273191	-0.0100664	0.974613	5.48832	Shared	Inpp4a
MAnorm2_Others_peak_347	chr1	37286674	37287118	0.64435	0.200847	3.53037	Others	Inpp4a
MAnorm2_Shared_peak_348	chr1	37299434	37301332	0.119251	0.124772	8.88815	Shared	Inpp4a
MAnorm2_Shared_peak_349	chr1	37307753	37309232	0.698404	0.000136064	6.16834	Shared	Inpp4a
MAnorm2_Others_peak_350	chr1	37309812	37310252	0.167212	0.741205	3.89512	Others	Inpp4a
MAnorm2_Shared_peak_351	chr1	37317039	37318668	0.26286	0.0192139	7.69826	Shared	Inpp4a
MAnorm2_Abx-specific_peak_352	chr1	37326594	37327810	1.75807	1.89786e-14	5.39244	Abx-specific	Inpp4a
MAnorm2_Others_peak_353	chr1	37344509	37345045	0.500113	0.308752	3.67374	Others	Inpp4a
MAnorm2_Others_peak_354	chr1	37346922	37347393	1.17117	0.113874	2.35512	Others	Inpp4a
MAnorm2_Others_peak_355	chr1	37401453	37402081	0.0368212	0.943567	4.06018	Others	Coa5
MAnorm2_Shared_peak_356	chr1	37419214	37420281	0.325622	0.0786895	6.32723	Shared	Coa5
MAnorm2_Shared_peak_357	chr1	37429437	37430647	-0.131244	0.0290664	9.53707	Shared	Coa5
MAnorm2_Others_peak_358	chr1	37448314	37448771	0.859677	0.070165	3.60066	Others	Unc50
MAnorm2_Shared_peak_359	chr1	37473040	37474758	0.329619	0.00232589	7.74124	Shared	4930594C11Rik
MAnorm2_Shared_peak_360	chr1	37477531	37479908	0.251127	0.000371224	8.95097	Shared	4930594C11Rik
MAnorm2_Others_peak_361	chr1	37481202	37481628	0.577861	0.0111399	5.63273	Others	4930594C11Rik
MAnorm2_Shared_peak_362	chr1	37486466	37486969	0.112295	0.798783	4.35621	Shared	4930594C11Rik
MAnorm2_Shared_peak_363	chr1	37490921	37492478	0.444181	7.8171e-05	7.57089	Shared	4930594C11Rik
MAnorm2_Shared_peak_364	chr1	37495841	37497210	0.291934	0.00323584	8.00256	Shared	4930594C11Rik
MAnorm2_Shared_peak_365	chr1	37502529	37503457	-0.782673	0.00718156	4.908	Shared	4930594C11Rik
MAnorm2_Con-specific_peak_366	chr1	37509988	37510831	-1.95463	1.34049e-08	4.26964	Con-specific	4930594C11Rik
MAnorm2_Shared_peak_367	chr1	37524690	37525360	-0.0505124	0.891175	4.96608	Shared	Mgat4a
MAnorm2_Others_peak_368	chr1	37530186	37530512	-0.0880091	0.872402	3.80484	Others	Mgat4a
MAnorm2_Shared_peak_369	chr1	37531775	37532506	-0.0436547	0.929096	4.19682	Shared	Mgat4a
MAnorm2_Others_peak_370	chr1	37539935	37541671	0.314942	0.00128548	8.02207	Others	Mgat4a
MAnorm2_Shared_peak_371	chr1	37544432	37544971	0.310516	0.165013	5.84942	Shared	Mgat4a
MAnorm2_Con-specific_peak_372	chr1	37546608	37547467	-1.4861	9.25758e-10	5.26453	Con-specific	Mgat4a
MAnorm2_Shared_peak_373	chr1	37561890	37562437	0.521214	0.213092	4.07261	Shared	Mgat4a
MAnorm2_Shared_peak_374	chr1	37585489	37586585	-0.0530666	0.76261	6.97768	Shared	Mgat4a
MAnorm2_Shared_peak_375	chr1	37600166	37601101	-0.0667626	0.902876	3.85555	Shared	Mgat4a
MAnorm2_Shared_peak_376	chr1	37613882	37615530	0.0157175	0.911012	7.77839	Shared	Mgat4a
MAnorm2_Con-specific_peak_377	chr1	37616320	37617235	-1.5874	6.95845e-15	5.7336	Con-specific	Mgat4a
MAnorm2_Shared_peak_378	chr1	37623907	37624896	0.372363	0.104595	5.7313	Shared	Mgat4a
MAnorm2_Shared_peak_379	chr1	37634490	37635237	-0.45224	0.173275	4.71296	Shared	2010300C02Rik
MAnorm2_Shared_peak_380	chr1	37638832	37639739	-0.619609	0.0253729	5.09583	Shared	2010300C02Rik
MAnorm2_Con-specific_peak_381	chr1	37665553	37666077	-1.67542	0.000310295	3.49168	Con-specific	2010300C02Rik
MAnorm2_Con-specific_peak_382	chr1	37678136	37678815	-1.13161	0.00770013	3.82036	Con-specific	2010300C02Rik
MAnorm2_Others_peak_383	chr1	37690889	37691477	-0.825767	0.0287017	4.20931	Others	2010300C02Rik
MAnorm2_Con-specific_peak_384	chr1	37696242	37697841	-1.11735	6.08847e-12	6.40774	Con-specific	2010300C02Rik
MAnorm2_Shared_peak_385	chr1	37719501	37720285	-0.524168	0.0717447	5.01431	Shared	2010300C02Rik
MAnorm2_Shared_peak_386	chr1	37864471	37865734	0.0442984	0.451917	9.92345	Shared	Tsga10
MAnorm2_Shared_peak_387	chr1	37871724	37872929	0.0878098	0.414754	8.13523	Shared	Lipt1
MAnorm2_Shared_peak_388	chr1	37889523	37891573	-0.0214688	0.817041	8.89163	Shared	Mrpl30
MAnorm2_Shared_peak_389	chr1	37996745	37998535	-0.036937	0.492264	10.2184	Shared	Eif5b
MAnorm2_Others_peak_390	chr1	38049681	38050065	-0.319289	0.596851	3.26608	Others	Eif5b
MAnorm2_Others_peak_391	chr1	38128465	38130727	0.381044	8.65976e-05	7.99933	Others	Rev1
MAnorm2_Others_peak_392	chr1	38139452	38139873	0.250342	0.638245	3.65421	Others	Gm5099
MAnorm2_Others_peak_393	chr1	38140893	38141324	-0.52003	0.467618	2.69168	Others	Gm5099
MAnorm2_Shared_peak_394	chr1	38185464	38186674	-0.00607319	0.988687	4.73162	Shared	Gm5099
MAnorm2_Con-specific_peak_395	chr1	38392932	38394044	-1.0735	0.00122668	4.48605	Con-specific	Aff3
MAnorm2_Others_peak_396	chr1	38394045	38395711	-0.552927	0.0106592	5.77617	Others	Aff3
MAnorm2_Others_peak_397	chr1	38406543	38406993	0.10319	0.90752	2.46731	Others	Aff3
MAnorm2_Shared_peak_398	chr1	38557223	38558306	0.449402	0.00112606	7.02228	Shared	Aff3
MAnorm2_Others_peak_399	chr1	38561086	38561424	-0.819906	0.0590909	3.84553	Others	Aff3
MAnorm2_Shared_peak_400	chr1	38563614	38564234	-0.184493	0.623839	4.64916	Shared	Aff3
MAnorm2_Shared_peak_401	chr1	38601594	38602662	-0.33194	0.0858127	6.21097	Shared	Aff3
MAnorm2_Shared_peak_402	chr1	38626681	38627342	-0.0211516	0.960332	4.64485	Shared	Aff3
MAnorm2_Shared_peak_403	chr1	38627667	38629074	-0.472027	0.00450536	6.5149	Shared	Aff3
MAnorm2_Shared_peak_404	chr1	38636315	38636982	0.171125	0.684772	4.36871	Shared	Aff3
MAnorm2_Others_peak_405	chr1	38650129	38651432	0.45726	0.218859	4.41737	Others	Aff3
MAnorm2_Shared_peak_406	chr1	38657407	38658519	0.419384	0.00580385	6.77958	Shared	Aff3
MAnorm2_Others_peak_407	chr1	38662615	38663585	0.493081	0.00305961	6.49975	Others	Aff3
MAnorm2_Shared_peak_408	chr1	38664039	38666096	0.467002	5.02713e-10	8.66123	Shared	Aff3
MAnorm2_Shared_peak_409	chr1	38694037	38695464	0.489283	0.000543223	6.93576	Shared	Aff3
MAnorm2_Shared_peak_410	chr1	38769806	38770509	-0.124429	0.75552	4.59578	Shared	Lonrf2
MAnorm2_Shared_peak_411	chr1	38776550	38778194	-0.0357292	0.843384	6.98012	Shared	Lonrf2
MAnorm2_Shared_peak_412	chr1	38787250	38788264	0.0767502	0.837228	4.87444	Shared	Lonrf2
MAnorm2_Others_peak_413	chr1	38862193	38862604	0.462807	0.422138	3.28841	Others	Lonrf2
MAnorm2_Shared_peak_414	chr1	38883363	38884561	-0.0929272	0.639483	6.50619	Shared	Chst10
MAnorm2_Shared_peak_415	chr1	38885751	38886428	0.294049	0.243474	5.55668	Shared	Chst10
MAnorm2_Shared_peak_416	chr1	38897174	38898520	0.202959	0.0552992	7.9224	Shared	Chst10
MAnorm2_Shared_peak_417	chr1	38987098	38988502	0.0253757	0.764419	9.10043	Shared	Pdcl3
MAnorm2_Shared_peak_418	chr1	39000958	39001675	-0.0662813	0.86078	4.87179	Shared	Pdcl3
MAnorm2_Shared_peak_419	chr1	39010405	39011282	-0.0435294	0.84231	6.42731	Shared	Pdcl3
MAnorm2_Con-specific_peak_420	chr1	39024630	39026100	-1.11804	2.17974e-14	6.69444	Con-specific	Pdcl3
MAnorm2_Others_peak_421	chr1	39046624	39047345	-0.404718	0.355652	4.03354	Others	Pdcl3
MAnorm2_Shared_peak_422	chr1	39089555	39091841	0.519871	0.000202635	6.95184	Shared	Mir6349
MAnorm2_Abx-specific_peak_423	chr1	39096515	39098079	1.36639	2.87578e-10	5.58824	Abx-specific	Mir6349
MAnorm2_Abx-specific_peak_424	chr1	39102028	39102786	1.91544	9.26765e-11	4.68671	Abx-specific	Mir6349
MAnorm2_Shared_peak_425	chr1	39105272	39105895	0.533802	0.0674324	5.00176	Shared	Mir6349
MAnorm2_Shared_peak_426	chr1	39122420	39123843	-0.543937	0.00722216	5.95723	Shared	Mir6349
MAnorm2_Shared_peak_427	chr1	39185275	39186581	0.396575	0.0445596	6.10389	Shared	Mir6349
MAnorm2_Shared_peak_428	chr1	39192389	39193611	-0.715599	4.27932e-09	7.26417	Shared	Npas2
MAnorm2_Shared_peak_429	chr1	39193952	39194804	-0.167737	0.319868	6.76805	Shared	Npas2
MAnorm2_Shared_peak_430	chr1	39196650	39197319	-0.318591	0.121305	6.06131	Shared	Npas2
MAnorm2_Shared_peak_431	chr1	39204644	39206055	0.070234	0.775819	6.00776	Shared	Npas2
MAnorm2_Shared_peak_432	chr1	39206519	39207236	-0.0573364	0.880445	4.86421	Shared	Npas2
MAnorm2_Shared_peak_433	chr1	39234769	39235277	0.862173	0.0211788	4.22214	Shared	Npas2
MAnorm2_Shared_peak_434	chr1	39280741	39282097	0.854635	1.03633e-06	6.24882	Shared	Rpl31
MAnorm2_Shared_peak_435	chr1	39340452	39341111	-0.0890598	0.819818	4.72986	Shared	Rpl31
MAnorm2_Others_peak_436	chr1	39345121	39345958	-0.932289	0.00293001	4.67131	Others	Rpl31
MAnorm2_Shared_peak_437	chr1	39367262	39368963	-0.045507	0.545459	9.26246	Shared	Rpl31
MAnorm2_Shared_peak_438	chr1	39392157	39392792	-0.352177	0.333889	4.55026	Shared	Rpl31
MAnorm2_Con-specific_peak_439	chr1	39396004	39396830	-2.49698	1.2623e-10	3.90151	Con-specific	Rpl31
MAnorm2_Shared_peak_440	chr1	39417408	39418377	-0.589316	0.0361867	5.06918	Shared	Rpl31
MAnorm2_Con-specific_peak_441	chr1	39448524	39450911	-2.46664	1.45961e-27	5.3883	Con-specific	Tbc1d8
MAnorm2_Con-specific_peak_442	chr1	39455338	39456523	-1.15499	2.04923e-05	5.00912	Con-specific	Tbc1d8
MAnorm2_Shared_peak_443	chr1	39477722	39479081	-0.117853	0.372082	7.51296	Shared	Tbc1d8
MAnorm2_Con-specific_peak_444	chr1	39487662	39488330	-1.66685	0.000989377	3.2651	Con-specific	Tbc1d8
MAnorm2_Shared_peak_445	chr1	39502949	39503636	-0.00398032	0.992548	4.69814	Shared	Tbc1d8
MAnorm2_Others_peak_446	chr1	39505519	39506047	-0.351486	0.567235	3.19756	Others	Tbc1d8
MAnorm2_Shared_peak_447	chr1	39527269	39528060	-0.0786475	0.784386	5.57438	Shared	Cnot11
MAnorm2_Shared_peak_448	chr1	39530220	39530711	0.421291	0.0737038	5.62769	Shared	Cnot11
MAnorm2_Shared_peak_449	chr1	39535265	39536539	0.255261	3.73552e-05	9.29999	Shared	Cnot11
MAnorm2_Others_peak_450	chr1	39545686	39546290	0.867537	0.041186	3.88553	Others	Snord89
MAnorm2_Shared_peak_451	chr1	39555172	39556689	0.451713	0.00181778	6.89144	Shared	Snord89
MAnorm2_Shared_peak_452	chr1	39559006	39559633	0.227463	0.489057	4.95151	Shared	Snord89
MAnorm2_Others_peak_453	chr1	39567950	39568694	0.239236	0.622285	3.91067	Others	Rnf149
MAnorm2_Shared_peak_454	chr1	39576099	39578063	0.300536	1.62668e-06	9.23374	Shared	Rnf149
MAnorm2_Others_peak_455	chr1	39608548	39609165	0.520151	0.265876	3.78912	Others	Rnf149
MAnorm2_Shared_peak_456	chr1	39614066	39615296	-0.55336	0.0170774	5.59354	Shared	Creg2
MAnorm2_Shared_peak_457	chr1	39650173	39651375	-0.144518	0.518101	6.08217	Shared	Creg2
MAnorm2_Shared_peak_458	chr1	39685504	39686518	-0.45787	0.0838806	5.29815	Shared	Creg2
MAnorm2_Con-specific_peak_459	chr1	39701265	39702312	-2.13645	6.39426e-10	4.24267	Con-specific	Rfx8
MAnorm2_Shared_peak_460	chr1	39702739	39703284	-0.311073	0.401472	4.54842	Shared	Rfx8
MAnorm2_Others_peak_461	chr1	39710254	39710820	0.341542	0.141859	5.72201	Others	Rfx8
MAnorm2_Shared_peak_462	chr1	39713262	39714903	-0.396398	0.000115386	7.83644	Shared	Rfx8
MAnorm2_Shared_peak_463	chr1	39720553	39721514	-0.306862	0.338173	4.92501	Shared	Rfx8
MAnorm2_Shared_peak_464	chr1	39734062	39736522	-0.12591	0.183971	8.35019	Shared	Rfx8
MAnorm2_Others_peak_465	chr1	39746470	39746993	0.903364	0.00186004	4.88239	Others	Rfx8
MAnorm2_Shared_peak_466	chr1	39749172	39750266	0.422933	0.0353948	6.03921	Shared	Rfx8
MAnorm2_Shared_peak_467	chr1	39760884	39762378	0.0509015	0.767999	7.03634	Shared	Rfx8
MAnorm2_Shared_peak_468	chr1	39842083	39843743	0.6553	3.02059e-11	7.85894	Shared	1700066B17Rik
MAnorm2_Others_peak_469	chr1	39847244	39847636	0.0182224	0.970073	4.27286	Others	1700066B17Rik
MAnorm2_Shared_peak_470	chr1	39867986	39868575	0.965784	0.0123803	4.11064	Shared	1700066B17Rik
MAnorm2_Shared_peak_471	chr1	39895252	39897297	-0.0374916	0.670317	8.88961	Shared	Map4k4
MAnorm2_Shared_peak_472	chr1	39900353	39900814	0.0193591	0.909414	7.23502	Shared	Map4k4
MAnorm2_Shared_peak_473	chr1	39901189	39903216	0.00446221	0.961983	9.02345	Shared	Map4k4
MAnorm2_Shared_peak_474	chr1	39911476	39912173	0.266605	0.197731	6.09645	Shared	Map4k4
MAnorm2_Shared_peak_475	chr1	39917496	39918927	0.386354	2.18261e-07	8.71318	Shared	Map4k4
MAnorm2_Shared_peak_476	chr1	39922437	39924225	0.0730794	0.406405	8.71617	Shared	Map4k4
MAnorm2_Others_peak_477	chr1	39925784	39926140	0.722473	0.0080719	5.10015	Others	Map4k4
MAnorm2_Others_peak_478	chr1	39934803	39935872	-0.265152	0.100637	6.7427	Others	Map4k4
MAnorm2_Shared_peak_479	chr1	39936308	39937036	-0.0255984	0.828304	8.20615	Shared	Map4k4
MAnorm2_Shared_peak_480	chr1	39941323	39942392	0.232414	0.184233	6.57144	Shared	Map4k4
MAnorm2_Shared_peak_481	chr1	39944171	39945019	0.374511	0.029939	6.47349	Shared	Map4k4
MAnorm2_Shared_peak_482	chr1	39948634	39950474	0.0186419	0.912087	7.25091	Shared	Map4k4
MAnorm2_Shared_peak_483	chr1	39954132	39955296	0.846408	1.20996e-06	6.25993	Shared	Map4k4
MAnorm2_Shared_peak_484	chr1	39960212	39961454	0.677094	0.000787666	5.91734	Shared	Map4k4
MAnorm2_Others_peak_485	chr1	39976309	39977284	-0.478563	0.0542757	5.45097	Others	Map4k4
MAnorm2_Others_peak_486	chr1	39978464	39979397	0.91307	2.61716e-05	5.65326	Others	Map4k4
MAnorm2_Abx-specific_peak_487	chr1	39980976	39981301	1.4658	4.75952e-07	4.7724	Abx-specific	Map4k4
MAnorm2_Shared_peak_488	chr1	39986436	39987504	0.902831	0.00025405	5.31463	Shared	Map4k4
MAnorm2_Others_peak_489	chr1	39993572	39994091	1.0519	0.0689763	3.02895	Others	Il1r2
MAnorm2_Others_peak_490	chr1	40000730	40001108	0.232281	0.673525	3.58347	Others	Il1r2
MAnorm2_Others_peak_491	chr1	40002077	40002499	-0.684184	0.0928157	4.06536	Others	Il1r2
MAnorm2_Shared_peak_492	chr1	40007517	40008446	-0.392971	0.139508	5.3326	Shared	Il1r2
MAnorm2_Others_peak_493	chr1	40015263	40015658	0.633701	0.409237	2.45248	Others	Il1r2
MAnorm2_Shared_peak_494	chr1	40027042	40027842	0.693847	0.0352587	4.61125	Shared	Il1r2
MAnorm2_Others_peak_495	chr1	40045368	40045987	-0.42445	0.255213	4.43301	Others	Il1r2
MAnorm2_Shared_peak_496	chr1	40058968	40059804	-0.88636	0.000324658	5.32117	Shared	Il1r2
MAnorm2_Others_peak_497	chr1	40073140	40073488	-0.645473	0.438445	2.23634	Others	Il1r2
MAnorm2_Shared_peak_498	chr1	40084687	40086404	-0.207841	0.191718	6.85063	Shared	Gm16894
MAnorm2_Shared_peak_499	chr1	40115225	40116569	-0.230904	0.392821	5.45625	Shared	Il1r2
MAnorm2_Others_peak_500	chr1	40190058	40190426	0.199454	0.736596	3.43517	Others	Il1r1
MAnorm2_Others_peak_501	chr1	40210837	40211676	-0.950249	0.0186671	3.99494	Others	Il1r1
MAnorm2_Shared_peak_502	chr1	40224693	40225615	-0.824002	0.0128893	4.5538	Shared	Il1r1
MAnorm2_Others_peak_503	chr1	40228144	40228570	-0.292197	0.624096	3.3199	Others	Il1r1
MAnorm2_Abx-specific_peak_504	chr1	40240419	40241024	1.15201	0.00363934	3.99969	Abx-specific	Il1r1
MAnorm2_Shared_peak_505	chr1	40262405	40263556	0.196654	0.262805	6.6147	Shared	Il1r1
MAnorm2_Others_peak_506	chr1	40266634	40266982	-0.185779	0.593858	4.85169	Others	Il1r1
MAnorm2_Shared_peak_507	chr1	40270657	40271820	-0.954301	7.17739e-11	6.71603	Shared	Il1r1
MAnorm2_Shared_peak_508	chr1	40283794	40284979	-0.774189	1.49553e-05	6.20835	Shared	Il1r1
MAnorm2_Others_peak_509	chr1	40294643	40294993	0.810182	0.149977	3.17489	Others	Il1r1
MAnorm2_Con-specific_peak_510	chr1	40295742	40296650	-1.45318	4.26399e-05	4.23921	Con-specific	Il1rl2
MAnorm2_Shared_peak_511	chr1	40324354	40325833	0.312857	0.00963617	7.45987	Shared	Il1rl2
MAnorm2_Shared_peak_512	chr1	40355468	40356508	-0.244277	0.428537	5.09646	Shared	Il1rl2
MAnorm2_Con-specific_peak_513	chr1	40380015	40381359	-1.0435	1.59121e-29	7.98087	Con-specific	Il1rl1
MAnorm2_Shared_peak_514	chr1	40382569	40383501	0.327326	0.0237143	6.97126	Shared	Il1rl1
MAnorm2_Abx-specific_peak_515	chr1	40386017	40386563	1.11292	0.000261449	4.70511	Abx-specific	Il1rl1
MAnorm2_Con-specific_peak_516	chr1	40391557	40393792	-1.24049	2.13129e-19	6.85	Con-specific	Il1rl1
MAnorm2_Shared_peak_517	chr1	40397306	40398023	-0.863367	6.85537e-05	5.66913	Shared	Il1rl1
MAnorm2_Con-specific_peak_518	chr1	40398917	40400424	-1.35964	2.32941e-20	6.65729	Con-specific	Il1rl1
MAnorm2_Others_peak_519	chr1	40404960	40405293	0.431672	0.506832	2.99225	Others	Il1rl1
MAnorm2_Con-specific_peak_520	chr1	40412706	40413589	-1.3057	0.00157158	3.86094	Con-specific	Il1rl1
MAnorm2_Con-specific_peak_521	chr1	40418041	40419271	-1.37933	1.08345e-10	5.62497	Con-specific	Il1rl1
MAnorm2_Con-specific_peak_522	chr1	40419726	40420249	-1.052	0.00155501	4.48719	Con-specific	Il1rl1
MAnorm2_Con-specific_peak_523	chr1	40426887	40428145	-1.73635	2.70795e-21	6.0179	Con-specific	Il1rl1
MAnorm2_Con-specific_peak_524	chr1	40429060	40429708	-1.31029	9.19419e-08	5.25681	Con-specific	Il1rl1
MAnorm2_Con-specific_peak_525	chr1	40431905	40432391	-1.78467	3.20801e-09	4.64447	Con-specific	Il1rl1
MAnorm2_Con-specific_peak_526	chr1	40433512	40434174	-1.86048	1.0721e-10	4.76143	Con-specific	Il1rl1
MAnorm2_Con-specific_peak_527	chr1	40436791	40437778	-1.35024	3.13558e-11	5.76403	Con-specific	Il1rl1
MAnorm2_Con-specific_peak_528	chr1	40439388	40440086	-1.85194	3.08721e-10	4.70536	Con-specific	Il1rl1
MAnorm2_Con-specific_peak_529	chr1	40441731	40442303	-1.84562	4.36436e-10	4.69182	Con-specific	Il1rl1
MAnorm2_Con-specific_peak_530	chr1	40447621	40449004	-1.365	2.804e-08	5.24454	Con-specific	Il1rl1
MAnorm2_Con-specific_peak_531	chr1	40451774	40452129	-2.09416	0.000945465	2.61688	Con-specific	Il1rl1
MAnorm2_Shared_peak_532	chr1	40465364	40466305	0.357466	0.00465511	7.30956	Shared	Il18r1
MAnorm2_Shared_peak_533	chr1	40469360	40470554	-0.0584066	0.687589	7.45238	Shared	Il18r1
MAnorm2_Shared_peak_534	chr1	40473438	40474492	0.484878	9.05516e-05	7.29284	Shared	Il18r1
MAnorm2_Shared_peak_535	chr1	40475599	40477185	0.2142	0.0261054	8.15707	Shared	Il18r1
MAnorm2_Shared_peak_536	chr1	40479345	40480377	-0.0258094	0.889975	6.94052	Shared	Il18r1
MAnorm2_Con-specific_peak_537	chr1	40494449	40494923	-1.00841	0.0220113	3.75321	Con-specific	Il18rap
MAnorm2_Shared_peak_538	chr1	40501106	40502431	0.0108732	0.9464	7.43505	Shared	Il18rap
MAnorm2_Others_peak_539	chr1	40504046	40504815	-0.531482	0.0291927	5.47374	Others	Il18rap
MAnorm2_Shared_peak_540	chr1	40514269	40516658	-0.104156	0.393649	7.75514	Shared	Il18rap
MAnorm2_Shared_peak_541	chr1	40523729	40524588	0.478834	0.088181	5.13258	Shared	Il18rap
MAnorm2_Con-specific_peak_542	chr1	40528908	40530077	-1.28824	1.9547e-09	5.62304	Con-specific	Il18rap
MAnorm2_Abx-specific_peak_543	chr1	40531193	40531532	3.78067	3.05689e-06	1.83293	Abx-specific	Il18rap
MAnorm2_Shared_peak_544	chr1	40542406	40543143	-0.275675	0.517095	4.22356	Shared	Il18rap
MAnorm2_Shared_peak_545	chr1	40543920	40545072	-0.384948	0.208219	4.9752	Shared	Il18rap
MAnorm2_Con-specific_peak_546	chr1	40586129	40587191	-1.26828	0.000547616	4.18195	Con-specific	Slc9a4
MAnorm2_Shared_peak_547	chr1	40633263	40634185	-0.910482	0.00236182	4.79868	Shared	Slc9a2
MAnorm2_Con-specific_peak_548	chr1	40634555	40635591	-1.39942	1.39651e-15	6.16816	Con-specific	Slc9a2
MAnorm2_Shared_peak_549	chr1	40680338	40682687	-0.996254	2.15256e-17	7.31922	Shared	Slc9a2
MAnorm2_Others_peak_550	chr1	40687814	40688621	-0.768148	0.0488333	4.14491	Others	Slc9a2
MAnorm2_Shared_peak_551	chr1	40790042	40791088	0.0273549	0.844309	7.73771	Shared	Mfsd9
MAnorm2_Others_peak_552	chr1	42691455	42691801	-1.14341	0.105518	2.48531	Others	Pantr1
MAnorm2_Con-specific_peak_553	chr1	42696525	42696866	-1.83059	0.00199235	2.82649	Con-specific	Pou3f3
MAnorm2_Con-specific_peak_554	chr1	42698099	42698617	-1.33515	0.00130569	3.84137	Con-specific	2900092D14Rik
MAnorm2_Others_peak_555	chr1	42713363	42714126	-0.725722	0.0629083	4.15929	Others	Pantr2
MAnorm2_Shared_peak_556	chr1	42850778	42851914	0.00120042	0.990958	8.77192	Shared	Mrps9
MAnorm2_Shared_peak_557	chr1	42952526	42953439	-0.66434	0.0116988	5.21185	Shared	Gpr45
MAnorm2_Others_peak_558	chr1	43070617	43071353	0.678554	0.0807209	4.18877	Others	Tgfbrap1
MAnorm2_Shared_peak_559	chr1	43091412	43093228	0.0673862	0.564513	7.99106	Shared	Tgfbrap1
MAnorm2_Shared_peak_560	chr1	43098070	43099324	-0.133133	0.0396793	9.33677	Shared	AI597479
MAnorm2_Shared_peak_561	chr1	43110132	43111008	0.712996	0.00823595	5.13163	Shared	AI597479
MAnorm2_Abx-specific_peak_562	chr1	43127716	43128442	1.1756	0.00186216	4.1216	Abx-specific	AI597479
MAnorm2_Shared_peak_563	chr1	43139394	43140398	-0.0464049	0.857319	5.96735	Shared	Fhl2
MAnorm2_Con-specific_peak_564	chr1	43143254	43144004	-1.56902	2.97341e-07	4.62401	Con-specific	Fhl2
MAnorm2_Con-specific_peak_565	chr1	43144539	43145640	-1.34244	1.09387e-09	5.54608	Con-specific	Fhl2
MAnorm2_Shared_peak_566	chr1	43163207	43164592	-0.120437	0.278322	7.95242	Shared	Fhl2
MAnorm2_Con-specific_peak_567	chr1	43168547	43169306	-1.21489	5.12487e-10	5.8884	Con-specific	Fhl2
MAnorm2_Con-specific_peak_568	chr1	43182300	43183310	-1.29145	2.99292e-07	5.1855	Con-specific	Fhl2
MAnorm2_Shared_peak_569	chr1	43206732	43207857	-0.418606	0.01718	6.39765	Shared	Fhl2
MAnorm2_Shared_peak_570	chr1	43223894	43225727	0.361443	0.0406542	6.42137	Shared	Fhl2
MAnorm2_Others_peak_571	chr1	43239178	43239585	-1.03648	0.131398	2.58673	Others	Fhl2
MAnorm2_Shared_peak_572	chr1	43240036	43241777	0.137571	0.489232	6.40336	Shared	Fhl2
MAnorm2_Shared_peak_573	chr1	43264363	43264963	0.226047	0.553235	4.56474	Shared	Fhl2
MAnorm2_Con-specific_peak_574	chr1	43299379	43300925	-1.26549	9.56005e-10	5.72643	Con-specific	Fhl2
MAnorm2_Con-specific_peak_575	chr1	43302530	43302884	-2.39258	4.36276e-06	3.1099	Con-specific	Fhl2
MAnorm2_Con-specific_peak_576	chr1	43350217	43350933	-3.03262	2.79986e-09	3.12433	Con-specific	Nck2
MAnorm2_Con-specific_peak_577	chr1	43353204	43354093	-2.19185	8.56058e-09	3.9754	Con-specific	Nck2
MAnorm2_Shared_peak_578	chr1	43360402	43362357	0.134792	0.394182	7.00481	Shared	Nck2
MAnorm2_Shared_peak_579	chr1	43374634	43376436	0.527905	0.0152174	5.77617	Shared	Nck2
MAnorm2_Con-specific_peak_580	chr1	43389239	43389694	-1.42126	0.0103675	3.06039	Con-specific	Nck2
MAnorm2_Shared_peak_581	chr1	43403176	43404327	-0.391804	0.153857	5.2477	Shared	Nck2
MAnorm2_Con-specific_peak_582	chr1	43405183	43405558	-2.84685	0.000133353	2.11477	Con-specific	Nck2
MAnorm2_Shared_peak_583	chr1	43444742	43447519	-0.246293	0.000455851	8.96657	Shared	Nck2
MAnorm2_Shared_peak_584	chr1	43456616	43457889	-0.0410317	0.807444	7.1498	Shared	Nck2
MAnorm2_Shared_peak_585	chr1	43463920	43466045	0.0362961	0.739132	8.3386	Shared	Nck2
MAnorm2_Shared_peak_586	chr1	43467478	43468323	-0.207564	0.109831	7.38267	Shared	Nck2
MAnorm2_Others_peak_587	chr1	43470999	43472372	-0.874925	3.41766e-09	6.69941	Others	Nck2
MAnorm2_Shared_peak_588	chr1	43474029	43475384	-0.444467	0.000261597	7.35854	Shared	Nck2
MAnorm2_Shared_peak_589	chr1	43482638	43483619	-0.579871	0.0339817	5.1479	Shared	Nck2
MAnorm2_Con-specific_peak_590	chr1	43491796	43492205	-1.48582	0.000229987	3.89462	Con-specific	Nck2
MAnorm2_Shared_peak_591	chr1	43499879	43501753	-0.268691	0.0075653	7.98379	Shared	Nck2
MAnorm2_Shared_peak_592	chr1	43502718	43503485	-0.703372	7.79617e-05	6.24077	Shared	Nck2
MAnorm2_Shared_peak_593	chr1	43519401	43522481	-0.156078	0.193531	7.67003	Shared	Nck2
MAnorm2_Others_peak_594	chr1	43528780	43529310	0.133962	0.785786	4.01874	Others	Nck2
MAnorm2_Others_peak_595	chr1	43534436	43534975	-0.409276	0.0920691	5.555	Others	Nck2
MAnorm2_Shared_peak_596	chr1	43535921	43537353	-0.638846	5.61818e-07	7.15601	Shared	Nck2
MAnorm2_Shared_peak_597	chr1	43538882	43540237	-0.138926	0.298058	7.43369	Shared	Nck2
MAnorm2_Shared_peak_598	chr1	43541724	43543131	-0.280201	0.0034676	8.10203	Shared	Nck2
MAnorm2_Con-specific_peak_599	chr1	43549499	43550045	-1.33235	6.39793e-05	4.42701	Con-specific	Nck2
MAnorm2_Shared_peak_600	chr1	43560763	43563730	-0.645423	5.49718e-11	7.8661	Shared	Nck2
MAnorm2_Con-specific_peak_601	chr1	43601128	43601844	-2.4112	1.90872e-13	4.36941	Con-specific	Ecrg4
MAnorm2_Con-specific_peak_602	chr1	43606344	43606687	-2.72727	0.00035729	2.05834	Con-specific	Ecrg4
MAnorm2_Others_peak_603	chr1	43635531	43636294	-0.754361	0.0477969	4.20913	Others	Ecrg4
MAnorm2_Shared_peak_604	chr1	43767786	43769043	-0.653401	3.90078e-06	6.87263	Shared	Ecrg4
MAnorm2_Shared_peak_605	chr1	43811126	43812177	0.515039	0.125679	4.64389	Shared	Uxs1
MAnorm2_Shared_peak_606	chr1	43826811	43828515	0.0466924	0.507101	9.43305	Shared	Uxs1
MAnorm2_Shared_peak_607	chr1	43843306	43844232	0.830623	0.00372229	4.93746	Shared	Uxs1
MAnorm2_Shared_peak_608	chr1	43879908	43881618	0.602158	3.71845e-05	6.80512	Shared	Uxs1
MAnorm2_Shared_peak_609	chr1	43888121	43889311	0.685934	2.27865e-05	6.49973	Shared	Tpp2
MAnorm2_Shared_peak_610	chr1	43896687	43897839	0.978123	2.30557e-09	6.40681	Shared	Tpp2
MAnorm2_Shared_peak_611	chr1	43898720	43899373	0.453656	0.086528	5.30228	Shared	Tpp2
MAnorm2_Shared_peak_612	chr1	43902749	43903423	0.370281	0.237056	4.92654	Shared	Tpp2
MAnorm2_Shared_peak_613	chr1	43933167	43934609	0.0649647	0.259657	9.85807	Shared	Tpp2
MAnorm2_Abx-specific_peak_614	chr1	43939241	43939661	1.24613	0.000167439	4.45967	Abx-specific	Tpp2
MAnorm2_Shared_peak_615	chr1	44041589	44042764	-0.102459	0.529596	7.00608	Shared	Mettl21c
MAnorm2_Others_peak_616	chr1	44061237	44061588	0.449769	0.472535	3.08153	Others	Tex30
MAnorm2_Shared_peak_617	chr1	44064582	44065209	0.384096	0.361351	4.15442	Shared	Tex30
MAnorm2_Shared_peak_618	chr1	44101644	44102768	-0.0401797	0.596265	9.27333	Shared	Tex30
MAnorm2_Shared_peak_619	chr1	44118372	44120226	-0.299105	0.000242515	8.52321	Shared	Bivm
MAnorm2_Shared_peak_620	chr1	44122146	44122731	-0.00329278	0.987125	6.85551	Shared	Bivm
MAnorm2_Con-specific_peak_621	chr1	44131756	44132915	-1.40409	7.24604e-10	5.44608	Con-specific	Bivm
MAnorm2_Shared_peak_622	chr1	44147271	44148922	-0.057928	0.47086	9.02423	Shared	Ercc5
MAnorm2_Shared_peak_623	chr1	44154895	44155823	-0.315403	0.334446	4.86577	Shared	Ercc5
MAnorm2_Shared_peak_624	chr1	44551649	44552617	-0.359685	0.249967	4.93987	Shared	Gulp1
MAnorm2_Shared_peak_625	chr1	45794867	45796274	0.00178424	0.984156	9.22816	Shared	Wdr75
MAnorm2_Others_peak_626	chr1	45816635	45817307	-0.438527	0.311765	4.03622	Others	Wdr75
MAnorm2_Con-specific_peak_627	chr1	45824475	45825573	-1.00005	0.000304675	4.98483	Con-specific	Wdr75
MAnorm2_Shared_peak_628	chr1	45925240	45926249	-0.456907	0.141374	4.88509	Shared	Slc40a1
MAnorm2_Shared_peak_629	chr1	46425324	46425824	-0.35599	0.333369	4.5217	Shared	Dnah7c
MAnorm2_Shared_peak_630	chr1	46852417	46854334	0.193668	4.08195e-05	10.1007	Shared	Slc39a10
MAnorm2_Shared_peak_631	chr1	46863785	46864894	0.940354	0.000135303	5.3098	Shared	Slc39a10
MAnorm2_Others_peak_632	chr1	46873603	46874756	0.93616	0.00361099	4.60086	Others	Slc39a10
MAnorm2_Abx-specific_peak_633	chr1	46894395	46895455	1.08935	1.9256e-08	5.92823	Abx-specific	Slc39a10
MAnorm2_Shared_peak_634	chr1	46905763	46906305	0.935544	0.0262043	3.89145	Shared	Slc39a10
MAnorm2_Abx-specific_peak_635	chr1	46921548	46922183	1.08668	0.00806182	3.92205	Abx-specific	Slc39a10
MAnorm2_Others_peak_636	chr1	46922705	46923069	0.718123	0.233866	3.03198	Others	Slc39a10
MAnorm2_Shared_peak_637	chr1	46970460	46970927	0.501546	0.29286	3.75033	Shared	Slc39a10
MAnorm2_Shared_peak_638	chr1	50926292	50928246	-0.95642	5.49946e-09	6.40538	Shared	Tmeff2
MAnorm2_Con-specific_peak_639	chr1	51104572	51105179	-1.18161	0.00804417	3.68101	Con-specific	Tmeff2
MAnorm2_Shared_peak_640	chr1	51288797	51289493	-0.0692645	0.863783	4.68005	Shared	Cavin2
MAnorm2_Shared_peak_641	chr1	51333373	51334461	-0.670305	0.0115847	5.18947	Shared	9330175M20Rik
MAnorm2_Shared_peak_642	chr1	51448666	51449738	-0.261046	0.431939	4.88677	Shared	Nabp1
MAnorm2_Others_peak_643	chr1	51458421	51458801	-0.285549	0.792144	1.74976	Others	Nabp1
MAnorm2_Shared_peak_644	chr1	51459041	51459794	-0.114956	0.731613	5.07456	Shared	Nabp1
MAnorm2_Shared_peak_645	chr1	51466264	51468594	-0.208918	0.139872	7.15691	Shared	Nabp1
MAnorm2_Shared_peak_646	chr1	51476453	51478983	-0.141364	0.00824416	9.83268	Shared	Nabp1
MAnorm2_Shared_peak_647	chr1	51493712	51494201	0.132915	0.801169	3.83789	Shared	Nabp1
MAnorm2_Shared_peak_648	chr1	51500874	51501886	0.952787	2.33374e-06	5.84355	Shared	Nabp1
MAnorm2_Others_peak_649	chr1	51505945	51506309	-0.180621	0.739364	3.69424	Others	Nabp1
MAnorm2_Shared_peak_650	chr1	51508798	51509810	-0.0938928	0.69817	5.98467	Shared	Nabp1
MAnorm2_Shared_peak_651	chr1	51514132	51514994	0.973275	0.00039708	5.01157	Shared	Nabp1
MAnorm2_Others_peak_652	chr1	51518962	51519564	0.710751	0.0900614	3.97702	Others	Nabp1
MAnorm2_Others_peak_653	chr1	51524856	51526009	0.304803	0.364079	4.80783	Others	Nabp1
MAnorm2_Shared_peak_654	chr1	51529444	51530423	0.246969	0.302872	5.74282	Shared	Nabp1
MAnorm2_Shared_peak_655	chr1	51539543	51540233	0.344921	0.388819	4.31902	Shared	Gm17767
MAnorm2_Others_peak_656	chr1	51553592	51554167	-0.689868	0.147442	3.65575	Others	Gm17767
MAnorm2_Abx-specific_peak_657	chr1	51560755	51561526	1.99028	9.10665e-07	3.82107	Abx-specific	Gm17767
MAnorm2_Shared_peak_658	chr1	51566117	51567421	-0.577633	0.0103664	5.65991	Shared	Gm17767
MAnorm2_Abx-specific_peak_659	chr1	51570506	51571006	1.32394	8.30098e-05	4.40375	Abx-specific	Gm17767
MAnorm2_Shared_peak_660	chr1	51572267	51573982	-0.589397	3.71029e-07	7.43184	Shared	Gm17767
MAnorm2_Shared_peak_661	chr1	51577584	51578510	0.644923	7.84567e-05	6.49061	Shared	Gm17767
MAnorm2_Shared_peak_662	chr1	51584258	51586187	0.00733256	0.933769	9.16612	Shared	Gm17767
MAnorm2_Shared_peak_663	chr1	51593731	51594638	-0.295945	0.00927831	7.6345	Shared	Gm17767
MAnorm2_Shared_peak_664	chr1	51596803	51597820	0.0762482	0.543355	7.7721	Shared	Gm17767
MAnorm2_Others_peak_665	chr1	51600372	51600874	0.225143	0.374976	5.62479	Others	Gm17767
MAnorm2_Shared_peak_666	chr1	51614961	51615659	0.58932	0.136905	4.17947	Shared	Gm17767
MAnorm2_Others_peak_667	chr1	51875475	51875842	-0.807677	0.16765	3.07349	Others	Myo1b
MAnorm2_Shared_peak_668	chr1	51914740	51916260	-0.476387	0.0041677	6.51093	Shared	Myo1b
MAnorm2_Others_peak_669	chr1	51930462	51930956	0.371582	0.269709	4.73989	Others	Myo1b
MAnorm2_Shared_peak_670	chr1	51934258	51935328	0.629597	3.49675e-07	7.24662	Shared	Myo1b
MAnorm2_Others_peak_671	chr1	51998785	51999100	1.13166	0.0680449	2.82685	Others	Stat4
MAnorm2_Others_peak_672	chr1	52004243	52004659	0.710917	0.000449355	5.89451	Others	Stat4
MAnorm2_Shared_peak_673	chr1	52007955	52009345	0.0587193	0.52347	8.66054	Shared	Stat4
MAnorm2_Shared_peak_674	chr1	52010760	52011891	0.0881716	0.542513	7.35693	Shared	Stat4
MAnorm2_Others_peak_675	chr1	52012542	52012883	-0.133003	0.634055	5.51417	Others	Stat4
MAnorm2_Shared_peak_676	chr1	52019258	52020575	0.532134	5.06165e-08	7.91873	Shared	Stat4
MAnorm2_Abx-specific_peak_677	chr1	52022097	52022798	1.2071	5.08095e-13	6.31841	Abx-specific	Stat4
MAnorm2_Abx-specific_peak_678	chr1	52034565	52035920	1.02434	9.25957e-16	7.088	Abx-specific	Stat4
MAnorm2_Shared_peak_679	chr1	52039324	52041208	0.285387	0.128099	6.3328	Shared	Stat4
MAnorm2_Others_peak_680	chr1	52066473	52066952	-0.166618	0.781002	3.4505	Others	Stat1
MAnorm2_Shared_peak_681	chr1	52076204	52077388	-0.654124	0.00178546	5.82527	Shared	Stat1
MAnorm2_Shared_peak_682	chr1	52085833	52086813	0.234571	0.51252	4.71825	Shared	Stat1
MAnorm2_Shared_peak_683	chr1	52098621	52099441	0.233716	0.41949	5.27611	Shared	Stat1
MAnorm2_Shared_peak_684	chr1	52100360	52101333	0.47619	0.00688124	6.35748	Shared	Stat1
MAnorm2_Shared_peak_685	chr1	52113143	52114214	0.11582	0.227405	8.34357	Shared	Stat1
MAnorm2_Shared_peak_686	chr1	52118808	52120666	0.0219535	0.794938	9.13719	Shared	Stat1
MAnorm2_Con-specific_peak_687	chr1	52146526	52147115	-1.20283	6.89328e-05	4.71054	Con-specific	Stat1
MAnorm2_Con-specific_peak_688	chr1	52150033	52151182	-2.11596	7.93025e-28	5.84548	Con-specific	Stat1
MAnorm2_Con-specific_peak_689	chr1	52169795	52171975	-1.12664	4.33937e-16	6.84437	Con-specific	Stat1
MAnorm2_Others_peak_690	chr1	52176238	52177152	-0.939612	0.00366131	4.58622	Others	Gls
MAnorm2_Shared_peak_691	chr1	52209119	52209726	-0.21844	0.659793	3.87381	Shared	Gls
MAnorm2_Shared_peak_692	chr1	52225593	52226450	-0.143688	0.509606	6.15087	Shared	Gls
MAnorm2_Shared_peak_693	chr1	52231694	52234047	-0.028684	0.622896	10.0655	Shared	Gls
MAnorm2_Abx-specific_peak_694	chr1	52363687	52364193	2.09673	2.68376e-05	3.24942	Abx-specific	Gls
MAnorm2_Abx-specific_peak_695	chr1	52366311	52366786	1.82675	0.000328698	3.23102	Abx-specific	Gls
MAnorm2_Abx-specific_peak_696	chr1	52374462	52375799	1.5979	1.05387e-13	5.58721	Abx-specific	Nab1
MAnorm2_Abx-specific_peak_697	chr1	52387652	52389278	1.32646	4.39956e-12	5.93022	Abx-specific	Nab1
MAnorm2_Shared_peak_698	chr1	52430384	52431424	-0.125473	0.671863	5.37611	Shared	Nab1
MAnorm2_Shared_peak_699	chr1	52489737	52490326	0.350772	0.389806	4.26527	Shared	Nab1
MAnorm2_Shared_peak_700	chr1	52499279	52502249	0.194625	0.0124011	8.74734	Shared	Nab1
MAnorm2_Shared_peak_701	chr1	52577920	52579019	0.293827	0.110629	6.37088	Shared	Gm28178
MAnorm2_Shared_peak_702	chr1	52597290	52598523	0.3548	0.122348	5.743	Shared	Gm28178
MAnorm2_Shared_peak_703	chr1	52607380	52608342	0.979953	0.000474673	4.95598	Shared	Nemp2
MAnorm2_Shared_peak_704	chr1	52630532	52631846	0.163908	0.0075549	9.42643	Shared	Nemp2
MAnorm2_Others_peak_705	chr1	52639098	52639676	0.773841	0.0830503	3.78987	Others	Nemp2
MAnorm2_Shared_peak_706	chr1	52648366	52648803	0.597217	0.00460196	5.82835	Shared	Nemp2
MAnorm2_Shared_peak_707	chr1	52649782	52650490	0.88806	4.54983e-11	6.95305	Shared	Nemp2
MAnorm2_Shared_peak_708	chr1	52652213	52654062	0.820644	7.38246e-17	7.83407	Shared	Nemp2
MAnorm2_Others_peak_709	chr1	52668600	52669316	0.989981	0.0305084	3.65666	Others	Nemp2
MAnorm2_Abx-specific_peak_710	chr1	52702988	52703495	1.12961	0.0222335	3.42145	Abx-specific	Mfsd6
MAnorm2_Others_peak_711	chr1	52708292	52710347	0.812587	3.50925e-05	5.94709	Others	Mfsd6
MAnorm2_Shared_peak_712	chr1	52726048	52727776	0.170194	0.0408586	8.60319	Shared	Mfsd6
MAnorm2_Shared_peak_713	chr1	52748009	52748788	0.412094	0.242657	4.58626	Shared	Mfsd6
MAnorm2_Shared_peak_714	chr1	52753015	52754466	0.243159	0.292785	5.84131	Shared	Mfsd6
MAnorm2_Shared_peak_715	chr1	52764023	52764791	0.150358	0.640342	5.10959	Shared	Mfsd6
MAnorm2_Shared_peak_716	chr1	52798777	52800933	0.113901	0.1343	8.95712	Shared	Inpp1
MAnorm2_Shared_peak_717	chr1	52816716	52818130	-0.0304261	0.714041	9.1044	Shared	Inpp1
MAnorm2_Abx-specific_peak_718	chr1	52823192	52824582	1.24105	2.90752e-05	4.75147	Abx-specific	Inpp1
MAnorm2_Shared_peak_719	chr1	52844321	52845817	0.0118233	0.886361	9.30938	Shared	Hibch
MAnorm2_Shared_peak_720	chr1	52853661	52854445	0.106535	0.758776	5.00703	Shared	Hibch
MAnorm2_Shared_peak_721	chr1	52951376	52953416	-0.314348	0.0674799	6.53143	Shared	1700019D03Rik
MAnorm2_Shared_peak_722	chr1	53296415	53297730	-0.0402308	0.638252	8.94704	Shared	Ormdl1
MAnorm2_Shared_peak_723	chr1	53312993	53314223	0.0525832	0.666715	7.93564	Shared	Osgepl1
MAnorm2_Shared_peak_724	chr1	53351868	53352983	0.0690393	0.549392	8.021	Shared	Asdurf
MAnorm2_Shared_peak_725	chr1	53706273	53707129	-0.147214	0.578047	5.63448	Shared	Dnah7a
MAnorm2_Shared_peak_726	chr1	53715485	53716198	-0.0334727	0.942147	4.401	Shared	Dnah7a
MAnorm2_Abx-specific_peak_727	chr1	53745668	53746056	1.39513	0.0341623	2.61087	Abx-specific	Dnah7a
MAnorm2_Abx-specific_peak_728	chr1	53753679	53755404	1.03961	2.30449e-15	7.00627	Abx-specific	Stk17b
MAnorm2_Others_peak_729	chr1	53756595	53757031	0.699063	0.0351438	4.59138	Others	Stk17b
MAnorm2_Shared_peak_730	chr1	53761424	53762515	0.968164	1.0141e-10	6.65253	Shared	Stk17b
MAnorm2_Others_peak_731	chr1	53764641	53766114	0.516227	0.000669579	6.73691	Others	Stk17b
MAnorm2_Shared_peak_732	chr1	53773346	53775912	0.404718	1.19742e-07	8.63547	Shared	Stk17b
MAnorm2_Shared_peak_733	chr1	53775913	53777425	0.444081	2.68605e-06	8.03746	Shared	Stk17b
MAnorm2_Shared_peak_734	chr1	53781540	53783216	0.382443	2.30217e-05	8.19139	Shared	Stk17b
MAnorm2_Shared_peak_735	chr1	53784170	53785524	0.123886	0.0854138	9.0755	Shared	Stk17b
MAnorm2_Shared_peak_736	chr1	53790938	53792303	0.371405	1.04334e-05	8.38625	Shared	Stk17b
MAnorm2_Shared_peak_737	chr1	53796570	53798268	0.124916	0.155228	8.54983	Shared	Stk17b
MAnorm2_Shared_peak_738	chr1	53807998	53808693	0.00809257	0.985757	4.53354	Shared	Stk17b
MAnorm2_Shared_peak_739	chr1	53814107	53814976	-0.359284	0.226227	5.07267	Shared	Stk17b
MAnorm2_Shared_peak_740	chr1	53823460	53825373	0.52489	5.1946e-11	8.47067	Shared	Mir7681
MAnorm2_Shared_peak_741	chr1	53837845	53839066	-0.0548651	0.809761	6.27688	Shared	Mir7681
MAnorm2_Shared_peak_742	chr1	53842886	53843300	0.349292	0.153024	5.58459	Shared	Mir7681
MAnorm2_Abx-specific_peak_743	chr1	53844951	53845616	1.205	1.66189e-13	6.38001	Abx-specific	Mir7681
MAnorm2_Shared_peak_744	chr1	53850731	53852601	0.166633	0.0267363	8.87772	Shared	Mir7681
MAnorm2_Shared_peak_745	chr1	53856502	53857366	0.599832	0.00480356	5.80277	Shared	Mir7681
MAnorm2_Shared_peak_746	chr1	53875617	53876791	0.562753	0.00396674	6.04386	Shared	Mir7681
MAnorm2_Shared_peak_747	chr1	53882533	53883481	0.0884982	0.713883	6.00743	Shared	Mir7681
MAnorm2_Abx-specific_peak_748	chr1	53886787	53887377	1.3527	7.36909e-07	4.95857	Abx-specific	Mir7681
MAnorm2_Shared_peak_749	chr1	53889284	53890713	0.527674	0.00709662	6.0508	Shared	Mir7681
MAnorm2_Shared_peak_750	chr1	53894284	53895062	0.0141913	0.96946	5.06212	Shared	Mir7681
MAnorm2_Shared_peak_751	chr1	53906028	53906783	0.805534	0.000434246	5.54022	Shared	Mir7681
MAnorm2_Shared_peak_752	chr1	53908568	53910026	-0.0335642	0.907515	5.7101	Shared	Mir7681
MAnorm2_Others_peak_753	chr1	53927581	53928018	-0.0175248	0.975437	3.80276	Others	Mir7681
MAnorm2_Others_peak_754	chr1	53931597	53932128	-0.830643	0.0900614	3.5271	Others	Mir7681
MAnorm2_Shared_peak_755	chr1	53936241	53936978	0.190488	0.530151	5.20965	Shared	Mir7681
MAnorm2_Shared_peak_756	chr1	53939842	53940935	-0.238543	0.171742	6.57069	Shared	Mir7681
MAnorm2_Shared_peak_757	chr1	53945578	53946339	-0.0587011	0.86987	5.03071	Shared	Mir7681
MAnorm2_Others_peak_758	chr1	53978191	53978583	-0.327845	0.565023	3.41323	Others	Mir7681
MAnorm2_Con-specific_peak_759	chr1	54193970	54194413	-1.86159	0.00472941	2.53778	Con-specific	Hecw2
MAnorm2_Con-specific_peak_760	chr1	54194832	54195218	-1.80838	0.00165705	2.90781	Con-specific	Hecw2
MAnorm2_Shared_peak_761	chr1	54250106	54251332	-0.226287	0.140974	6.9185	Shared	Ccdc150
MAnorm2_Shared_peak_762	chr1	54421469	54422841	0.37944	0.00862459	6.93942	Shared	Gtf3c3
MAnorm2_Shared_peak_763	chr1	54438435	54439373	0.375454	0.014058	6.79187	Shared	Gtf3c3
MAnorm2_Shared_peak_764	chr1	54491986	54493866	0.872032	7.75131e-21	7.97905	Shared	Gtf3c3
MAnorm2_Shared_peak_765	chr1	54556927	54558431	0.120433	0.180072	8.50258	Shared	Pgap1
MAnorm2_Abx-specific_peak_766	chr1	54578345	54579017	1.33332	3.63827e-05	4.51136	Abx-specific	Pgap1
MAnorm2_Shared_peak_767	chr1	54584730	54586206	0.40183	3.66428e-06	8.29046	Shared	Pgap1
MAnorm2_Abx-specific_peak_768	chr1	54646952	54647903	1.10574	1.34269e-05	5.19351	Abx-specific	Pgap1
MAnorm2_Shared_peak_769	chr1	54660222	54661472	0.506948	0.00722855	6.16046	Shared	Pgap1
MAnorm2_Shared_peak_770	chr1	54665798	54666211	-0.354248	0.360043	4.39498	Shared	Pgap1
MAnorm2_Shared_peak_771	chr1	54684205	54684756	0.806974	0.0790121	3.70328	Shared	Pgap1
MAnorm2_Others_peak_772	chr1	54690619	54691128	0.0477652	0.938835	3.52344	Others	Pgap1
MAnorm2_Con-specific_peak_773	chr1	54713198	54714265	-1.06132	1.08605e-05	5.34031	Con-specific	Pgap1
MAnorm2_Shared_peak_774	chr1	54747518	54748868	-0.369767	0.00703349	7.08219	Shared	Ankrd44
MAnorm2_Others_peak_775	chr1	54755894	54756287	-0.704049	0.168606	3.4638	Others	Ankrd44
MAnorm2_Shared_peak_776	chr1	54798273	54798878	0.331696	0.298869	4.91247	Shared	Ankrd44
MAnorm2_Shared_peak_777	chr1	54799522	54800068	-0.523754	0.180326	4.24707	Shared	Ankrd44
MAnorm2_Abx-specific_peak_778	chr1	54810207	54810756	1.6523	0.000663114	3.37856	Abx-specific	Ankrd44
MAnorm2_Shared_peak_779	chr1	54826486	54827007	0.282211	0.422652	4.71321	Shared	Ankrd44
MAnorm2_Shared_peak_780	chr1	54827527	54828430	-0.0827277	0.647	6.78351	Shared	Ankrd44
MAnorm2_Shared_peak_781	chr1	54832964	54833501	0.354072	0.158271	5.5122	Shared	Ankrd44
MAnorm2_Others_peak_782	chr1	54834937	54836054	-0.277627	0.138777	6.34138	Others	Ankrd44
MAnorm2_Shared_peak_783	chr1	54839949	54840784	0.209391	0.281478	6.33394	Shared	Ankrd44
MAnorm2_Shared_peak_784	chr1	54841342	54842498	-0.0680315	0.589852	7.78572	Shared	Ankrd44
MAnorm2_Shared_peak_785	chr1	54846139	54847951	-0.0974579	0.410942	7.85369	Shared	Ankrd44
MAnorm2_Shared_peak_786	chr1	54852919	54855094	0.134737	0.311838	7.44678	Shared	Ankrd44
MAnorm2_Shared_peak_787	chr1	54860136	54861189	-0.0488562	0.829674	6.30862	Shared	Ankrd44
MAnorm2_Others_peak_788	chr1	54862330	54862803	-0.223238	0.446191	5.25585	Others	Ankrd44
MAnorm2_Shared_peak_789	chr1	54865747	54866568	0.842091	1.01071e-09	6.90021	Shared	Ankrd44
MAnorm2_Shared_peak_790	chr1	54870861	54872264	-0.1009	0.409595	7.76042	Shared	Ankrd44
MAnorm2_Shared_peak_791	chr1	54873967	54874779	-0.436543	0.0278008	6.06549	Shared	Ankrd44
MAnorm2_Shared_peak_792	chr1	54882165	54883592	0.593133	2.98608e-06	7.18552	Shared	Ankrd44
MAnorm2_Shared_peak_793	chr1	54887953	54889797	-0.176533	0.171303	7.44495	Shared	Ankrd44
MAnorm2_Shared_peak_794	chr1	54896244	54897911	0.0471088	0.711952	7.852	Shared	Ankrd44
MAnorm2_Others_peak_795	chr1	54901714	54902060	0.0467779	0.908898	4.70458	Others	Ankrd44
MAnorm2_Shared_peak_796	chr1	54906420	54907972	-0.141191	0.148493	8.23728	Shared	Ankrd44
MAnorm2_Shared_peak_797	chr1	54912430	54914844	0.00413153	0.966059	8.93791	Shared	Ankrd44
MAnorm2_Shared_peak_798	chr1	54923628	54925241	0.150362	0.0738064	8.61232	Shared	Ankrd44
MAnorm2_Shared_peak_799	chr1	54925242	54926845	-0.114347	0.0667878	9.47911	Shared	Ankrd44
MAnorm2_Others_peak_800	chr1	54934893	54935257	0.919996	0.0561364	3.54382	Others	Ankrd44
MAnorm2_Others_peak_801	chr1	54954994	54955327	0.795157	0.13532	3.32569	Others	Ankrd44
MAnorm2_Others_peak_802	chr1	54979375	54979918	0.502378	0.14939	4.55846	Others	Sf3b1
MAnorm2_Shared_peak_803	chr1	55012508	55013347	-0.107953	0.731503	5.25758	Shared	Sf3b1
MAnorm2_Shared_peak_804	chr1	55019517	55021036	-0.0748109	0.743956	6.19039	Shared	Sf3b1
MAnorm2_Shared_peak_805	chr1	55025843	55028097	0.0621487	0.342	9.53908	Shared	Sf3b1
MAnorm2_Shared_peak_806	chr1	55028583	55029647	-0.0281227	0.810967	8.19704	Shared	Sf3b1
MAnorm2_Shared_peak_807	chr1	55042292	55043692	0.184341	0.415709	5.98213	Shared	Coq10b
MAnorm2_Shared_peak_808	chr1	55052175	55053463	-0.0703967	0.238563	9.7385	Shared	Coq10b
MAnorm2_Shared_peak_809	chr1	55063620	55064955	-0.95779	9.03931e-08	6.16396	Shared	Coq10b
MAnorm2_Others_peak_810	chr1	55075608	55076116	-0.142677	0.72745	4.49252	Others	Hspd1
MAnorm2_Others_peak_811	chr1	55077446	55077871	-0.0721759	0.892761	3.89744	Others	Hspd1
MAnorm2_Shared_peak_812	chr1	55086979	55088778	-0.0586045	0.351137	9.66236	Shared	Hspd1
MAnorm2_Shared_peak_813	chr1	55130690	55132003	0.234045	0.000416151	9.13387	Shared	Mob4
MAnorm2_Abx-specific_peak_814	chr1	55149733	55150150	1.28829	0.0216619	3.05319	Abx-specific	Mob4
MAnorm2_Others_peak_815	chr1	55160428	55160803	0.232735	0.773358	2.57877	Others	Mob4
MAnorm2_Others_peak_816	chr1	55161799	55162299	-0.474759	0.307284	3.83206	Others	Mob4
MAnorm2_Shared_peak_817	chr1	55195910	55196962	-0.11749	0.752767	4.79164	Shared	Rftn2
MAnorm2_Others_peak_818	chr1	55208764	55210772	0.427755	0.00279823	6.93583	Others	Rftn2
MAnorm2_Abx-specific_peak_819	chr1	55215177	55216306	1.0678	1.69221e-18	7.21173	Abx-specific	Rftn2
MAnorm2_Shared_peak_820	chr1	55225817	55226783	0.203101	0.541452	4.95194	Shared	Rftn2
MAnorm2_Shared_peak_821	chr1	55236742	55238347	-0.0858718	0.213334	9.29725	Shared	Mars2
MAnorm2_Others_peak_822	chr1	55238348	55239426	-0.0959558	0.562045	6.9834	Others	Mars2
MAnorm2_Shared_peak_823	chr1	55362940	55364026	0.619112	6.64026e-08	7.45508	Shared	Boll
MAnorm2_Shared_peak_824	chr1	55372159	55373062	0.547453	0.100691	4.64739	Shared	Boll
MAnorm2_Others_peak_825	chr1	55383185	55383690	-0.293291	0.528451	3.97512	Others	Boll
MAnorm2_Shared_peak_826	chr1	55404599	55406947	-0.397717	1.75828e-10	9.20214	Shared	Plcl1
MAnorm2_Con-specific_peak_827	chr1	55435543	55437540	-1.64381	1.44273e-10	5.0999	Con-specific	Plcl1
MAnorm2_Con-specific_peak_828	chr1	55446042	55447076	-1.96246	1.07572e-31	6.25744	Con-specific	Plcl1
MAnorm2_Con-specific_peak_829	chr1	55447971	55448580	-1.40939	0.000543132	3.87914	Con-specific	Plcl1
MAnorm2_Others_peak_830	chr1	55506707	55507159	0.403534	0.480738	3.34555	Others	Plcl1
MAnorm2_Con-specific_peak_831	chr1	55528500	55529603	-1.37254	1.17746e-08	5.30113	Con-specific	Plcl1
MAnorm2_Con-specific_peak_832	chr1	55618403	55619142	-1.8175	1.43673e-05	3.74932	Con-specific	Plcl1
MAnorm2_Shared_peak_833	chr1	55806856	55807578	0.415563	0.241631	4.56806	Shared	9130227L01Rik
MAnorm2_Shared_peak_834	chr1	55808708	55809336	0.483415	0.228527	4.20316	Shared	9130227L01Rik
MAnorm2_Shared_peak_835	chr1	55812300	55813080	0.0319845	0.932842	4.93588	Shared	9130227L01Rik
MAnorm2_Shared_peak_836	chr1	55874148	55874930	-0.536784	0.10641	4.66128	Shared	9130227L01Rik
MAnorm2_Con-specific_peak_837	chr1	56257219	56257601	-1.24366	0.0277871	3.04286	Con-specific	1700003I22Rik
MAnorm2_Con-specific_peak_838	chr1	56260734	56261842	-1.84561	8.3555e-10	4.64607	Con-specific	1700003I22Rik
MAnorm2_Shared_peak_839	chr1	56972166	56973760	-0.721458	5.14862e-11	7.54724	Shared	9130024F11Rik
MAnorm2_Others_peak_840	chr1	56977136	56978081	-0.80414	0.000297472	5.6192	Others	Satb2
MAnorm2_Shared_peak_841	chr1	57377218	57378533	-0.128233	0.156595	8.46472	Shared	1700066M21Rik
MAnorm2_Shared_peak_842	chr1	57406070	57407316	-0.119981	0.216255	8.30398	Shared	Tyw5
MAnorm2_Shared_peak_843	chr1	57428884	57429929	-0.80045	0.00468989	4.97655	Shared	Tyw5
MAnorm2_Shared_peak_844	chr1	57436151	57437507	0.160605	0.56263	5.48995	Shared	Tyw5
MAnorm2_Con-specific_peak_845	chr1	57774073	57775489	-1.30561	3.70149e-11	5.85123	Con-specific	Spats2l
MAnorm2_Shared_peak_846	chr1	57839340	57840633	-0.644233	0.00100706	6.00605	Shared	Spats2l
MAnorm2_Shared_peak_847	chr1	57852372	57853074	0.917731	0.00846627	4.39358	Shared	Spats2l
MAnorm2_Con-specific_peak_848	chr1	57954176	57955007	-1.71026	0.000107651	3.62153	Con-specific	Kctd18
MAnorm2_Shared_peak_849	chr1	57969287	57970493	0.0893071	0.327776	8.55449	Shared	Kctd18
MAnorm2_Shared_peak_850	chr1	57995589	57996629	0.067719	0.525417	8.2331	Shared	Sgo2a
MAnorm2_Others_peak_851	chr1	58029362	58031314	-0.985617	3.07241e-05	5.40893	Others	Aox1
MAnorm2_Shared_peak_852	chr1	58195273	58195932	0.601898	0.0364402	5.00462	Shared	Aox4
MAnorm2_Shared_peak_853	chr1	58296070	58296872	0.493023	0.0562191	5.344	Shared	Aox2
MAnorm2_Shared_peak_854	chr1	58300917	58301518	0.656268	0.000889802	5.98067	Shared	Aox2
MAnorm2_Shared_peak_855	chr1	58303400	58304601	0.0939366	0.458091	7.69161	Shared	Aox2
MAnorm2_Shared_peak_856	chr1	58310856	58312086	0.866906	1.10277e-09	6.8097	Shared	Aox2
MAnorm2_Abx-specific_peak_857	chr1	58315642	58316080	1.43908	1.74243e-05	4.3967	Abx-specific	Aox2
MAnorm2_Shared_peak_858	chr1	58392110	58394023	0.18202	0.00249215	9.45429	Shared	Bzw1
MAnorm2_Others_peak_859	chr1	58407482	58408602	0.882952	8.09129e-12	7.07263	Others	Bzw1
MAnorm2_Shared_peak_860	chr1	58408603	58411305	0.390477	1.58316e-06	8.47238	Shared	Clk1
MAnorm2_Shared_peak_861	chr1	58415457	58416513	0.349463	0.0178638	6.90408	Shared	Clk1
MAnorm2_Shared_peak_862	chr1	58417848	58418428	0.16048	0.435158	6.27447	Shared	Clk1
MAnorm2_Shared_peak_863	chr1	58422888	58424496	0.0344977	0.622255	9.52544	Shared	Clk1
MAnorm2_Shared_peak_864	chr1	58444781	58446405	0.0316689	0.702422	9.10048	Shared	Ppil3
MAnorm2_Abx-specific_peak_865	chr1	58453985	58454969	1.12838	1.58671e-07	5.63763	Abx-specific	Ppil3
MAnorm2_Shared_peak_866	chr1	58504112	58505488	-0.0273614	0.776613	8.73239	Shared	Orc2
MAnorm2_Shared_peak_867	chr1	58585600	58586898	0.0379953	0.709189	8.50319	Shared	Fam126b
MAnorm2_Shared_peak_868	chr1	58651750	58653643	0.336335	5.57259e-06	8.75656	Shared	Gm20257
MAnorm2_Abx-specific_peak_869	chr1	58669466	58670105	1.0593	0.00485063	4.15739	Abx-specific	Gm20257
MAnorm2_Shared_peak_870	chr1	58677425	58678182	0.221462	0.524342	4.81086	Shared	Flacc1
MAnorm2_Shared_peak_871	chr1	58697518	58698126	0.225312	0.549573	4.59788	Shared	Flacc1
MAnorm2_Shared_peak_872	chr1	58710733	58712723	-0.0477421	0.475346	9.56324	Shared	Cflar
MAnorm2_Shared_peak_873	chr1	58720371	58722737	0.393855	1.85636e-05	8.13652	Shared	Cflar
MAnorm2_Shared_peak_874	chr1	58726775	58727930	0.755015	0.000163039	5.91156	Shared	Cflar
MAnorm2_Abx-specific_peak_875	chr1	58733833	58734882	1.53956	5.50533e-13	5.61114	Abx-specific	Cflar
MAnorm2_Shared_peak_876	chr1	58742258	58743712	-0.0635881	0.675959	7.30617	Shared	Cflar
MAnorm2_Shared_peak_877	chr1	58761197	58762124	-0.380163	0.14159	5.41477	Shared	Cflar
MAnorm2_Others_peak_878	chr1	58770036	58770620	0.0627188	0.892168	4.31748	Others	Casp8
MAnorm2_Shared_peak_879	chr1	58773491	58774695	0.348211	0.0420413	6.51137	Shared	Casp8
MAnorm2_Shared_peak_880	chr1	58794979	58796193	0.0934838	0.350459	8.30065	Shared	Casp8
MAnorm2_Shared_peak_881	chr1	58796966	58797955	0.104524	0.403261	7.69245	Shared	Casp8
MAnorm2_Shared_peak_882	chr1	58801978	58803991	0.0675528	0.432914	8.79699	Shared	Casp8
MAnorm2_Others_peak_883	chr1	58822014	58822435	-1.27437	0.0693811	2.47166	Others	Casp8
MAnorm2_Shared_peak_884	chr1	58859726	58861223	-0.0126762	0.955005	6.51382	Shared	Casp8
MAnorm2_Shared_peak_885	chr1	58897306	58898283	-0.258479	0.220318	6.05692	Shared	Trak2
MAnorm2_Shared_peak_886	chr1	58936937	58938174	0.696719	0.00630015	5.28656	Shared	Trak2
MAnorm2_Shared_peak_887	chr1	58953596	58954347	0.24918	0.198744	6.28628	Shared	Trak2
MAnorm2_Shared_peak_888	chr1	58955656	58957120	0.37859	0.00126766	7.49132	Shared	Trak2
MAnorm2_Con-specific_peak_889	chr1	58963748	58964291	-1.81625	0.000315492	3.25555	Con-specific	Trak2
MAnorm2_Others_peak_890	chr1	58966853	58967236	0.239691	0.677299	3.46014	Others	Trak2
MAnorm2_Shared_peak_891	chr1	58972996	58974346	0.053358	0.430018	9.50392	Shared	Stradb
MAnorm2_Con-specific_peak_892	chr1	58995311	58995735	-1.766	0.00882577	2.48999	Con-specific	Stradb
MAnorm2_Shared_peak_893	chr1	59119360	59120721	-0.0242091	0.813283	8.5981	Shared	Tmem237
MAnorm2_Con-specific_peak_894	chr1	59150234	59151768	-2.22013	3.28283e-18	5.0718	Con-specific	Mpp4
MAnorm2_Con-specific_peak_895	chr1	59161436	59161955	-2.06775	0.000337416	2.86835	Con-specific	Mpp4
MAnorm2_Con-specific_peak_896	chr1	59162707	59163684	-1.78286	5.30588e-13	5.18922	Con-specific	Mpp4
MAnorm2_Con-specific_peak_897	chr1	59171907	59173835	-2.00488	3.66528e-20	5.52015	Con-specific	Mpp4
MAnorm2_Shared_peak_898	chr1	59236668	59238324	-0.0624003	0.356057	9.45132	Shared	Als2
MAnorm2_Con-specific_peak_899	chr1	59244291	59244919	-1.73705	1.03777e-05	3.92392	Con-specific	Als2
MAnorm2_Shared_peak_900	chr1	59315076	59315669	-0.120727	0.799198	4.14118	Shared	Cdk15
MAnorm2_Shared_peak_901	chr1	59316116	59317178	-0.183012	0.56382	5.1046	Shared	Cdk15
MAnorm2_Others_peak_902	chr1	59475521	59476151	-0.400962	0.321042	4.2439	Others	Fzd7
MAnorm2_Shared_peak_903	chr1	59481414	59483770	-0.306688	3.33045e-08	9.56471	Shared	Fzd7
MAnorm2_Con-specific_peak_904	chr1	59564883	59566030	-1.69247	3.23537e-05	3.84013	Con-specific	Gm973
MAnorm2_Shared_peak_905	chr1	59584556	59585341	0.243927	0.543431	4.40891	Shared	Gm973
MAnorm2_Shared_peak_906	chr1	59602033	59603334	0.879321	5.19352e-08	6.46151	Shared	Sumo1
MAnorm2_Shared_peak_907	chr1	59608157	59609672	0.442121	0.0110387	6.41012	Shared	Sumo1
MAnorm2_Others_peak_908	chr1	59613872	59614285	-0.504305	0.405218	3.13361	Others	Sumo1
MAnorm2_Shared_peak_909	chr1	59623104	59623780	0.024429	0.957337	4.46192	Shared	Sumo1
MAnorm2_Others_peak_910	chr1	59633141	59633700	0.177626	0.75689	3.5524	Others	Sumo1
MAnorm2_Others_peak_911	chr1	59658484	59658839	-0.201978	0.706489	3.69711	Others	Sumo1
MAnorm2_Shared_peak_912	chr1	59669720	59671475	0.11584	0.101928	9.13938	Shared	Sumo1
MAnorm2_Shared_peak_913	chr1	59684512	59685906	0.00433364	0.967728	8.65881	Shared	Nop58
MAnorm2_Shared_peak_914	chr1	59719507	59720389	-0.208082	0.530523	4.95198	Shared	Snord11
MAnorm2_Con-specific_peak_915	chr1	59738942	59739333	-1.38865	0.0217804	2.83439	Con-specific	Bmpr2
MAnorm2_Con-specific_peak_916	chr1	59748960	59749897	-1.03122	0.00135	4.57895	Con-specific	Bmpr2
MAnorm2_Shared_peak_917	chr1	59762391	59764144	0.0810253	0.267388	9.16705	Shared	Bmpr2
MAnorm2_Others_peak_918	chr1	59764561	59764950	0.0839269	0.750625	5.78717	Others	Bmpr2
MAnorm2_Shared_peak_919	chr1	59883405	59884312	0.480977	0.11524	4.91392	Shared	Fam117b
MAnorm2_Shared_peak_920	chr1	59895370	59896423	0.559651	0.0305806	5.30224	Shared	Fam117b
MAnorm2_Shared_peak_921	chr1	59912470	59914240	0.16969	0.00453192	9.48816	Shared	Fam117b
MAnorm2_Others_peak_922	chr1	59917403	59917808	0.618073	0.00383678	5.78272	Others	Fam117b
MAnorm2_Shared_peak_923	chr1	59922641	59923684	0.870117	3.6691e-06	6.05186	Shared	Fam117b
MAnorm2_Abx-specific_peak_924	chr1	59997599	59997975	2.44656	0.00224874	1.95836	Abx-specific	Ica1l
MAnorm2_Shared_peak_925	chr1	60015944	60017553	0.33539	0.0262556	6.85428	Shared	Ica1l
MAnorm2_Shared_peak_926	chr1	60042291	60043495	-0.310088	0.190085	5.70344	Shared	Ica1l
MAnorm2_Others_peak_927	chr1	60070771	60071121	0.592167	0.151974	4.06711	Others	Wdr12
MAnorm2_Shared_peak_928	chr1	60074575	60075849	0.403526	0.0409734	6.0989	Shared	Wdr12
MAnorm2_Shared_peak_929	chr1	60097251	60098937	-0.00853733	0.901977	9.84468	Shared	Wdr12
MAnorm2_Shared_peak_930	chr1	60158054	60159287	0.325415	0.0712792	6.39598	Shared	Nbeal1
MAnorm2_Shared_peak_931	chr1	60179677	60181118	0.144167	0.0421706	9.07069	Shared	Nbeal1
MAnorm2_Shared_peak_932	chr1	60235890	60236662	0.173942	0.733291	3.86379	Shared	Nbeal1
MAnorm2_Shared_peak_933	chr1	60342845	60344078	0.140654	0.0558394	8.98437	Shared	Cyp20a1
MAnorm2_Shared_peak_934	chr1	60352811	60353187	0.0968769	0.863751	3.7124	Shared	Cyp20a1
MAnorm2_Shared_peak_935	chr1	60355900	60356546	-0.304457	0.456304	4.30245	Shared	Cyp20a1
MAnorm2_Shared_peak_936	chr1	60408619	60410670	0.0692813	0.47962	8.44869	Shared	Abi2
MAnorm2_Shared_peak_937	chr1	60416335	60417564	0.703753	6.86327e-05	6.2597	Shared	Abi2
MAnorm2_Shared_peak_938	chr1	60428536	60429381	0.454729	0.112667	5.09446	Shared	Abi2
MAnorm2_Shared_peak_939	chr1	60446876	60447683	0.613574	0.022344	5.18122	Shared	Abi2
MAnorm2_Shared_peak_940	chr1	60460502	60461460	0.881168	0.000154172	5.475	Shared	Abi2
MAnorm2_Shared_peak_941	chr1	60482615	60483653	0.451179	0.0951115	5.24906	Shared	Abi2
MAnorm2_Shared_peak_942	chr1	60530328	60531300	0.714923	0.0074775	5.15587	Shared	Raph1
MAnorm2_Shared_peak_943	chr1	60539210	60539870	0.761802	0.0210357	4.58265	Shared	Raph1
MAnorm2_Shared_peak_944	chr1	60565435	60567482	0.10481	0.265754	8.42442	Shared	Raph1
MAnorm2_Shared_peak_945	chr1	60569058	60569741	-0.0419167	0.867525	6.05597	Shared	Raph1
MAnorm2_Shared_peak_946	chr1	60579607	60580312	0.797093	0.0117331	4.68466	Shared	Raph1
MAnorm2_Shared_peak_947	chr1	60627245	60628511	-0.341393	0.0907185	6.08982	Shared	Raph1
MAnorm2_Shared_peak_948	chr1	60652331	60653291	0.69917	0.00362888	5.44241	Shared	Raph1
MAnorm2_Abx-specific_peak_949	chr1	60670371	60670817	1.24321	0.00446909	3.72023	Abx-specific	Cd28
MAnorm2_Shared_peak_950	chr1	60702351	60703496	0.272036	0.333335	5.29862	Shared	Cd28
MAnorm2_Shared_peak_951	chr1	60713337	60714671	-0.0483423	0.87731	5.42984	Shared	Cd28
MAnorm2_Shared_peak_952	chr1	60745670	60747178	0.693099	1.50174e-11	7.73789	Shared	Cd28
MAnorm2_Shared_peak_953	chr1	60748273	60749820	0.944307	1.73707e-15	7.29703	Shared	Cd28
MAnorm2_Shared_peak_954	chr1	60755522	60756240	0.559929	2.63183e-07	7.61578	Shared	Cd28
MAnorm2_Abx-specific_peak_955	chr1	60757931	60758831	1.02566	1.61515e-20	7.48536	Abx-specific	Cd28
MAnorm2_Abx-specific_peak_956	chr1	60759645	60760343	1.20488	1.08338e-12	6.28423	Abx-specific	Cd28
MAnorm2_Shared_peak_957	chr1	60775545	60777861	0.816511	2.32941e-20	8.13535	Shared	Cd28
MAnorm2_Shared_peak_958	chr1	60778921	60779422	0.661491	0.000703209	6.00939	Shared	Cd28
MAnorm2_Shared_peak_959	chr1	60781529	60782169	0.965012	8.97774e-09	6.341	Shared	Cd28
MAnorm2_Shared_peak_960	chr1	60793348	60794173	0.464367	0.130467	4.91045	Shared	Cd28
MAnorm2_Others_peak_961	chr1	60804531	60804905	1.51874	0.0554278	2.10491	Others	Cd28
MAnorm2_Abx-specific_peak_962	chr1	60811095	60812188	1.0933	0.000133648	4.87659	Abx-specific	Cd28
MAnorm2_Abx-specific_peak_963	chr1	60813096	60813955	1.47359	9.55723e-07	4.68355	Abx-specific	Cd28
MAnorm2_Others_peak_964	chr1	60821178	60821999	-0.728057	0.0137804	4.88551	Others	Cd28
MAnorm2_Shared_peak_965	chr1	60822563	60823419	0.63648	0.00331835	5.73905	Shared	Cd28
MAnorm2_Shared_peak_966	chr1	60852636	60854212	0.0129659	0.953491	6.53234	Shared	Ctla4
MAnorm2_Shared_peak_967	chr1	60860115	60861065	0.191711	0.478194	5.50876	Shared	Ctla4
MAnorm2_Shared_peak_968	chr1	60868153	60869027	0.186234	0.561317	5.07171	Shared	Ctla4
MAnorm2_Shared_peak_969	chr1	60874723	60876006	-0.284194	0.221605	5.77594	Shared	Ctla4
MAnorm2_Abx-specific_peak_970	chr1	60882626	60883674	1.08556	1.18695e-07	5.77666	Abx-specific	Ctla4
MAnorm2_Shared_peak_971	chr1	60898228	60899651	0.674078	3.1879e-05	6.50146	Shared	Ctla4
MAnorm2_Others_peak_972	chr1	60907547	60909320	0.694659	1.51331e-06	6.80635	Others	Ctla4
MAnorm2_Shared_peak_973	chr1	60910909	60912045	0.0449313	0.813186	6.80522	Shared	Ctla4
MAnorm2_Shared_peak_974	chr1	60916020	60917369	0.033321	0.830174	7.408	Shared	Ctla4
MAnorm2_Shared_peak_975	chr1	60920239	60920901	0.518779	0.0225646	5.66171	Shared	Ctla4
MAnorm2_Shared_peak_976	chr1	60940116	60941852	0.509941	2.64397e-05	7.33674	Shared	Ctla4
MAnorm2_Others_peak_977	chr1	60954697	60955279	0.767595	0.0443129	4.19962	Others	Icos
MAnorm2_Shared_peak_978	chr1	60960305	60961499	-0.00697574	0.979583	5.95871	Shared	Icos
MAnorm2_Abx-specific_peak_979	chr1	60974134	60974713	1.28025	9.43127e-08	5.32132	Abx-specific	Icos
MAnorm2_Shared_peak_980	chr1	60977493	60979023	0.387516	0.000753878	7.54176	Shared	Icos
MAnorm2_Shared_peak_981	chr1	60979024	60980070	0.211424	0.290543	6.25807	Shared	Icos
MAnorm2_Shared_peak_982	chr1	60984756	60985539	-0.858137	1.62583e-05	5.89948	Shared	Icos
MAnorm2_Others_peak_983	chr1	60986026	60986419	-0.274251	0.295382	5.47967	Others	Icos
MAnorm2_Shared_peak_984	chr1	60989879	60991103	0.279657	0.0160903	7.5922	Shared	Icos
MAnorm2_Others_peak_985	chr1	60999930	61000551	-0.611489	0.21258	3.61418	Others	Icos
MAnorm2_Others_peak_986	chr1	61001454	61001887	1.07313	0.0772502	2.89642	Others	Icos
MAnorm2_Abx-specific_peak_987	chr1	61016470	61017076	1.21407	0.00479525	3.76727	Abx-specific	Icos
MAnorm2_Shared_peak_988	chr1	61029677	61031341	-0.196683	0.3164	6.32641	Shared	Icos
MAnorm2_Abx-specific_peak_989	chr1	61035111	61035653	1.22158	0.000250592	4.44406	Abx-specific	Icos
MAnorm2_Shared_peak_990	chr1	61045744	61046904	-0.123825	0.43204	7.04178	Shared	Icos
MAnorm2_Shared_peak_991	chr1	61054372	61055598	-0.710657	2.1764e-05	6.40383	Shared	Icos
MAnorm2_Abx-specific_peak_992	chr1	61067925	61068747	1.65802	2.9721e-07	4.46479	Abx-specific	Icos
MAnorm2_Shared_peak_993	chr1	61101778	61103069	-0.656098	1.31298e-06	6.98764	Shared	Icos
MAnorm2_Shared_peak_994	chr1	61135316	61136637	0.107779	0.487732	7.11869	Shared	Icos
MAnorm2_Others_peak_995	chr1	61139345	61139671	0.155298	0.742188	4.09811	Others	Icos
MAnorm2_Shared_peak_996	chr1	61180917	61181988	-0.384676	0.0216684	6.54369	Shared	9530026F06Rik
MAnorm2_Others_peak_997	chr1	61373881	61374403	-0.597657	0.289384	3.26346	Others	9530026F06Rik
MAnorm2_Others_peak_998	chr1	61376655	61377162	-0.737588	0.158574	3.39133	Others	9530026F06Rik
MAnorm2_Shared_peak_999	chr1	61638388	61639933	-0.880092	3.49202e-07	6.27754	Shared	Pard3b
MAnorm2_Others_peak_1000	chr1	61771236	61771670	-0.0522396	0.943451	3.0577	Others	Pard3b
MAnorm2_Shared_peak_1001	chr1	62621715	62622621	-0.0390761	0.925522	4.65344	Shared	Nrp2
MAnorm2_Shared_peak_1002	chr1	62638551	62639931	0.292018	0.241508	5.58767	Shared	Nrp2
MAnorm2_Shared_peak_1003	chr1	62702833	62704151	-0.254535	0.0561407	7.25655	Shared	Nrp2
MAnorm2_Shared_peak_1004	chr1	62706284	62707014	-0.600319	0.00551812	5.75856	Shared	Nrp2
MAnorm2_Others_peak_1005	chr1	62720889	62722173	0.8542	0.00982931	4.54886	Others	Nrp2
MAnorm2_Others_peak_1006	chr1	62736071	62736751	0.833783	0.0780832	3.61703	Others	Nrp2
MAnorm2_Shared_peak_1007	chr1	62795485	62796393	0.489325	0.0375904	5.58671	Shared	4930487H11Rik
MAnorm2_Abx-specific_peak_1008	chr1	62813087	62813710	1.24558	0.000235399	4.39961	Abx-specific	4930487H11Rik
MAnorm2_Shared_peak_1009	chr1	62829472	62830333	0.806985	0.000347904	5.57893	Shared	4930487H11Rik
MAnorm2_Shared_peak_1010	chr1	62834071	62834840	0.66823	0.0393295	4.66351	Shared	4930487H11Rik
MAnorm2_Shared_peak_1011	chr1	62875011	62877591	0.818482	7.45145e-16	7.74759	Shared	4930487H11Rik
MAnorm2_Others_peak_1012	chr1	62929511	62929896	0.623353	0.239321	3.4103	Others	4930487H11Rik
MAnorm2_Shared_peak_1013	chr1	62984453	62984930	0.284289	0.579948	3.7203	Shared	Ino80d
MAnorm2_Others_peak_1014	chr1	63107735	63108131	-0.263834	0.576083	3.9631	Others	Ino80d
MAnorm2_Others_peak_1015	chr1	63112768	63115354	-0.00932906	0.916678	9.10785	Others	Ino80d
MAnorm2_Con-specific_peak_1016	chr1	63119179	63120698	-1.31488	1.2047e-22	6.91415	Con-specific	Ino80dos
MAnorm2_Shared_peak_1017	chr1	63129284	63130893	-0.353194	0.00759602	7.18938	Shared	Ino80dos
MAnorm2_Shared_peak_1018	chr1	63176112	63177556	0.0836236	0.236135	9.24616	Shared	Eef1b2
MAnorm2_Shared_peak_1019	chr1	63180883	63181504	0.266487	0.112492	6.64007	Shared	Snora41
MAnorm2_Con-specific_peak_1020	chr1	63272640	63273089	-1.57306	0.00972949	2.79015	Con-specific	Zdbf2
MAnorm2_Shared_peak_1021	chr1	63730077	63731196	0.131543	0.306241	7.54713	Shared	Fastkd2
MAnorm2_Others_peak_1022	chr1	63995319	63996238	-0.203835	0.549291	4.88942	Others	Gm13749
MAnorm2_Shared_peak_1023	chr1	64000451	64001664	0.0680555	0.703261	6.86951	Shared	Gm13749
MAnorm2_Shared_peak_1024	chr1	64018875	64019484	-0.215237	0.626387	4.18394	Shared	Mir6899
MAnorm2_Others_peak_1025	chr1	64036182	64036869	0.212885	0.692492	3.67294	Others	Mir6899
MAnorm2_Shared_peak_1026	chr1	64040896	64041292	0.0283645	0.962888	3.60807	Shared	Mir6899
MAnorm2_Shared_peak_1027	chr1	64044240	64045162	-0.197893	0.584223	4.73712	Shared	Mir6899
MAnorm2_Shared_peak_1028	chr1	64051863	64053064	-0.588883	0.0150151	5.46555	Shared	Mir6899
MAnorm2_Shared_peak_1029	chr1	64078331	64079394	-0.540709	4.23436e-05	7.09728	Shared	Mir6899
MAnorm2_Con-specific_peak_1030	chr1	64081324	64081770	-1.07673	0.000165795	4.88327	Con-specific	Mir6899
MAnorm2_Others_peak_1031	chr1	64084633	64086510	-0.548198	8.52002e-08	7.78509	Others	Klf7
MAnorm2_Shared_peak_1032	chr1	64087720	64088848	0.117006	0.485236	6.89624	Shared	Klf7
MAnorm2_Others_peak_1033	chr1	64097687	64098314	0.322347	0.444272	4.2057	Others	Klf7
MAnorm2_Shared_peak_1034	chr1	64104366	64105806	-0.0960238	0.552623	7.0434	Shared	Klf7
MAnorm2_Shared_peak_1035	chr1	64108198	64109395	-0.323702	0.048752	6.6423	Shared	Klf7
MAnorm2_Shared_peak_1036	chr1	64120300	64122576	0.0173091	0.762966	10.2461	Shared	Klf7
MAnorm2_Abx-specific_peak_1037	chr1	64135989	64137085	1.24453	2.36378e-08	5.52601	Abx-specific	Klf7
MAnorm2_Shared_peak_1038	chr1	64192989	64193457	0.0944249	0.855308	3.95389	Shared	Klf7
MAnorm2_Shared_peak_1039	chr1	64301335	64302021	0.342925	0.233682	5.16668	Shared	Klf7
MAnorm2_Shared_peak_1040	chr1	64302417	64303039	-0.208494	0.49147	5.18746	Shared	Klf7
MAnorm2_Others_peak_1041	chr1	64305448	64305840	-0.992983	0.00190559	4.60326	Others	Klf7
MAnorm2_Shared_peak_1042	chr1	64308160	64309045	0.00774096	0.980675	5.50151	Shared	Klf7
MAnorm2_Others_peak_1043	chr1	64338211	64338687	0.218246	0.76947	2.8135	Others	Creb1
MAnorm2_Shared_peak_1044	chr1	64447762	64449309	-0.276628	0.0493098	7.09069	Shared	Creb1
MAnorm2_Shared_peak_1045	chr1	64481660	64482825	0.309687	0.105706	6.25541	Shared	Creb1
MAnorm2_Shared_peak_1046	chr1	64485980	64486971	-0.329798	0.0786895	6.29037	Shared	Creb1
MAnorm2_Shared_peak_1047	chr1	64507706	64509204	0.156692	0.335535	6.88181	Shared	Creb1
MAnorm2_Shared_peak_1048	chr1	64513512	64514534	-0.414651	0.118158	5.32177	Shared	Creb1
MAnorm2_Shared_peak_1049	chr1	64526826	64528059	0.195449	0.104146	7.59979	Shared	Creb1
MAnorm2_Shared_peak_1050	chr1	64531451	64533204	-0.000949753	0.987909	10.3013	Shared	Creb1
MAnorm2_Shared_peak_1051	chr1	64543557	64544363	0.412837	0.169819	4.99718	Shared	Creb1
MAnorm2_Others_peak_1052	chr1	64603362	64604024	-0.922006	0.0365459	3.77182	Others	Mettl21a
MAnorm2_Shared_peak_1053	chr1	64616562	64618158	0.0121464	0.895849	8.97848	Shared	Mettl21a
MAnorm2_Shared_peak_1054	chr1	64690056	64691877	0.0243983	0.788788	8.90954	Shared	2810408I11Rik
MAnorm2_Shared_peak_1055	chr1	64705047	64705897	0.67658	0.00448827	5.47552	Shared	Ccnyl1
MAnorm2_Shared_peak_1056	chr1	64709835	64710452	0.732436	0.0448442	4.32859	Shared	Ccnyl1
MAnorm2_Shared_peak_1057	chr1	64717142	64717981	0.0643227	0.847007	5.21081	Shared	Fzd5
MAnorm2_Shared_peak_1058	chr1	64736019	64737041	-0.0994316	0.314405	8.31463	Shared	Fzd5
MAnorm2_Shared_peak_1059	chr1	64737042	64739019	-0.120529	0.0403654	9.62001	Shared	Fzd5
MAnorm2_Shared_peak_1060	chr1	64756031	64757641	0.4709	0.00474856	6.50582	Shared	Fzd5
MAnorm2_Shared_peak_1061	chr1	64797005	64797934	0.800276	0.000435488	5.55859	Shared	Fzd5
MAnorm2_Shared_peak_1062	chr1	64823350	64823797	0.712893	0.0464865	4.38759	Shared	Fzd5
MAnorm2_Con-specific_peak_1063	chr1	64871531	64872075	-3.1709	2.22339e-07	2.62217	Con-specific	Plekhm3
MAnorm2_Con-specific_peak_1064	chr1	64875784	64876457	-1.28365	0.0039418	3.66436	Con-specific	Plekhm3
MAnorm2_Others_peak_1065	chr1	64918895	64919458	-0.357899	0.492909	3.61835	Others	Plekhm3
MAnorm2_Abx-specific_peak_1066	chr1	64925820	64926394	1.07945	0.00210368	4.33703	Abx-specific	Plekhm3
MAnorm2_Shared_peak_1067	chr1	64927499	64929181	0.844186	1.74181e-07	6.46739	Shared	Plekhm3
MAnorm2_Shared_peak_1068	chr1	64948985	64950161	-0.269598	0.196499	6.07126	Shared	Plekhm3
MAnorm2_Shared_peak_1069	chr1	64956180	64957261	0.54588	3.8092e-06	7.39633	Shared	Plekhm3
MAnorm2_Shared_peak_1070	chr1	64970344	64971396	0.740595	1.50887e-05	6.33541	Shared	Plekhm3
MAnorm2_Others_peak_1071	chr1	64986150	64986756	0.85085	0.0874453	3.47892	Others	Plekhm3
MAnorm2_Others_peak_1072	chr1	65009913	65010559	-0.123161	0.785213	4.26836	Others	Akr1cl
MAnorm2_Shared_peak_1073	chr1	65112188	65113047	0.184715	0.646816	4.46391	Shared	Cryga
MAnorm2_Shared_peak_1074	chr1	65178134	65180026	-0.155632	0.00343813	9.82445	Shared	Idh1
MAnorm2_Shared_peak_1075	chr1	65185956	65187473	0.0585827	0.525492	8.65442	Shared	Pikfyve
MAnorm2_Shared_peak_1076	chr1	66174899	66175907	0.154743	0.618558	5.19884	Shared	Map2
MAnorm2_Abx-specific_peak_1077	chr1	66279285	66279911	1.042	0.00343614	4.30555	Abx-specific	Map2
MAnorm2_Abx-specific_peak_1078	chr1	66551975	66553520	1.29324	1.76658e-20	6.8112	Abx-specific	Unc80
MAnorm2_Shared_peak_1079	chr1	66700530	66701729	0.00462537	0.960935	8.99891	Shared	Rpe
MAnorm2_Shared_peak_1080	chr1	66815861	66818273	0.0794408	0.154245	9.88313	Shared	Kansl1l
MAnorm2_Shared_peak_1081	chr1	66838422	66839164	0.221215	0.444079	5.29387	Shared	Kansl1l
MAnorm2_Others_peak_1082	chr1	66841539	66841949	-1.23597	0.0724778	2.53159	Others	Acadl
MAnorm2_Others_peak_1083	chr1	66847487	66847879	0.792281	0.112212	3.49499	Others	Acadl
MAnorm2_Shared_peak_1084	chr1	66862117	66864174	-0.110001	0.158204	8.90175	Shared	Acadl
MAnorm2_Shared_peak_1085	chr1	66874714	66875487	0.359	0.31982	4.56958	Shared	Acadl
MAnorm2_Shared_peak_1086	chr1	66895588	66897658	-0.036979	0.836522	6.99944	Shared	Acadl
MAnorm2_Shared_peak_1087	chr1	66987217	66988405	0.0717834	0.718824	6.56451	Shared	Myl1
MAnorm2_Shared_peak_1088	chr1	67038264	67039501	-0.0581734	0.554569	8.48496	Shared	Lancl1
MAnorm2_Shared_peak_1089	chr1	67061397	67062089	0.175968	0.646527	4.60683	Shared	Lancl1
MAnorm2_Shared_peak_1090	chr1	69241899	69242475	-0.199661	0.682556	3.94194	Shared	Erbb4
MAnorm2_Others_peak_1091	chr1	69291354	69291727	0.314358	0.540809	3.69537	Others	Erbb4
MAnorm2_Con-specific_peak_1092	chr1	69330477	69332453	-1.26013	2.57304e-11	5.97555	Con-specific	Erbb4
MAnorm2_Con-specific_peak_1093	chr1	69332807	69333180	-1.60595	0.00726142	2.82952	Con-specific	Erbb4
MAnorm2_Con-specific_peak_1094	chr1	69512767	69514287	-1.0958	1.67222e-08	5.92278	Con-specific	Ikzf2
MAnorm2_Shared_peak_1095	chr1	69537251	69538125	-0.136867	0.688621	4.98125	Shared	Ikzf2
MAnorm2_Shared_peak_1096	chr1	69544102	69544738	0.412422	0.376027	3.8709	Shared	Ikzf2
MAnorm2_Abx-specific_peak_1097	chr1	69555557	69556048	1.21148	0.00160707	4.07173	Abx-specific	Ikzf2
MAnorm2_Shared_peak_1098	chr1	69584329	69584861	0.620215	0.123604	4.12163	Shared	Ikzf2
MAnorm2_Shared_peak_1099	chr1	69637944	69638932	-0.577511	0.00678698	5.80449	Shared	Ikzf2
MAnorm2_Others_peak_1100	chr1	69644300	69645150	0.393342	0.358554	4.10111	Others	Ikzf2
MAnorm2_Shared_peak_1101	chr1	69653390	69653905	0.008035	0.98264	5.11939	Shared	Ikzf2
MAnorm2_Shared_peak_1102	chr1	69654941	69655594	-0.688531	0.00871525	5.2132	Shared	Ikzf2
MAnorm2_Shared_peak_1103	chr1	69656580	69658174	-0.814484	2.17288e-11	7.24814	Shared	Ikzf2
MAnorm2_Shared_peak_1104	chr1	69667108	69667942	-0.22213	0.490432	5.01178	Shared	Ikzf2
MAnorm2_Others_peak_1105	chr1	69669659	69670646	0.770741	0.00278787	5.23481	Others	Ikzf2
MAnorm2_Shared_peak_1106	chr1	69680348	69681499	-0.619096	7.7301e-07	7.21308	Shared	Ikzf2
MAnorm2_Shared_peak_1107	chr1	69682480	69683300	-0.205847	0.265973	6.46607	Shared	Ikzf2
MAnorm2_Others_peak_1108	chr1	69686498	69688420	-0.287061	0.00152393	8.2501	Others	Ikzf2
MAnorm2_Shared_peak_1109	chr1	69688819	69689598	-0.0413802	0.82097	6.9268	Shared	Ikzf2
MAnorm2_Shared_peak_1110	chr1	69692115	69692574	-0.383101	0.0606365	6.0273	Shared	Ikzf2
MAnorm2_Shared_peak_1111	chr1	69752666	69753372	0.442681	0.0640887	5.57493	Shared	Ikzf2
MAnorm2_Shared_peak_1112	chr1	69759182	69760489	0.0892026	0.651937	6.52742	Shared	Spag16
MAnorm2_Shared_peak_1113	chr1	69768304	69769838	0.148514	0.323582	7.10052	Shared	Spag16
MAnorm2_Shared_peak_1114	chr1	69790401	69790809	-0.206583	0.640872	4.18827	Shared	Spag16
MAnorm2_Shared_peak_1115	chr1	69809876	69810725	-0.404177	0.281932	4.43184	Shared	Spag16
MAnorm2_Con-specific_peak_1116	chr1	71000196	71000641	-1.6994	0.00815663	2.62763	Con-specific	Bard1
MAnorm2_Shared_peak_1117	chr1	71101821	71103725	-0.0739241	0.211273	9.74933	Shared	Bard1
MAnorm2_Shared_peak_1118	chr1	71556680	71557855	0.0274305	0.780075	8.68277	Shared	Atic
MAnorm2_Shared_peak_1119	chr1	71576672	71577159	0.458463	0.359272	3.65496	Shared	Atic
MAnorm2_Con-specific_peak_1120	chr1	71652641	71653854	-1.39151	9.81554e-10	5.45026	Con-specific	Fn1
MAnorm2_Shared_peak_1121	chr1	72211285	72212569	0.147543	0.534106	5.92211	Shared	Mreg
MAnorm2_Shared_peak_1122	chr1	72214429	72215317	0.95325	0.000258031	5.15468	Shared	Mreg
MAnorm2_Shared_peak_1123	chr1	72225278	72227167	-0.253714	0.000590999	8.82557	Shared	Mreg
MAnorm2_Shared_peak_1124	chr1	72236225	72237536	-0.121827	0.376136	7.3947	Shared	D230017M19Rik
MAnorm2_Shared_peak_1125	chr1	72243537	72245037	0.00699427	0.939547	9.05421	Shared	D230017M19Rik
MAnorm2_Shared_peak_1126	chr1	72254369	72255882	-0.144865	0.0485558	8.97968	Shared	D230017M19Rik
MAnorm2_Shared_peak_1127	chr1	72283884	72284972	-0.148836	0.287921	7.28804	Shared	Tmem169
MAnorm2_Shared_peak_1128	chr1	72306701	72307939	-0.0916697	0.394172	8.12292	Shared	Xrcc5
MAnorm2_Others_peak_1129	chr1	72313611	72314015	-0.405915	0.441628	3.55648	Others	Xrcc5
MAnorm2_Shared_peak_1130	chr1	72428878	72429418	0.49295	0.295808	3.78467	Shared	2022-03-04
MAnorm2_Shared_peak_1131	chr1	72582717	72583997	-0.0566648	0.593237	8.29304	Shared	Smarcal1
MAnorm2_Shared_peak_1132	chr1	72710776	72712203	0.20705	0.00560327	8.84018	Shared	Rpl37a
MAnorm2_Shared_peak_1133	chr1	72716727	72717649	-0.290268	0.217863	5.73573	Shared	Rpl37a
MAnorm2_Others_peak_1134	chr1	72718802	72719252	-0.0128969	0.980352	4.06979	Others	Rpl37a
MAnorm2_Con-specific_peak_1135	chr1	72869982	72871235	-1.41723	2.85651e-10	5.48313	Con-specific	Igfbp5
MAnorm2_Shared_peak_1136	chr1	72871845	72872545	-0.942444	0.00564153	4.44903	Shared	Igfbp5
MAnorm2_Shared_peak_1137	chr1	73901489	73902920	-0.819617	1.05894e-05	6.0904	Shared	6030407O03Rik
MAnorm2_Con-specific_peak_1138	chr1	73905669	73906099	-1.08794	0.00956151	3.86064	Con-specific	6030407O03Rik
MAnorm2_Shared_peak_1139	chr1	73929680	73930763	-0.323194	0.200529	5.52462	Shared	6030407O03Rik
MAnorm2_Con-specific_peak_1140	chr1	73935049	73937457	-1.07356	6.97223e-18	7.14471	Con-specific	6030407O03Rik
MAnorm2_Others_peak_1141	chr1	73940686	73941508	-0.586374	0.0440511	4.98023	Others	6030407O03Rik
MAnorm2_Others_peak_1142	chr1	73962666	73963805	-0.372144	0.257476	4.80009	Others	6030407O03Rik
MAnorm2_Shared_peak_1143	chr1	73966104	73966957	-0.759346	0.00608556	5.04891	Shared	6030407O03Rik
MAnorm2_Others_peak_1144	chr1	73996055	73996895	-0.716698	0.0506451	4.32459	Others	Tns1
MAnorm2_Shared_peak_1145	chr1	73998452	73999160	-0.965477	0.0145767	4.04949	Shared	Tns1
MAnorm2_Con-specific_peak_1146	chr1	74001356	74001760	-1.80657	0.000944855	3.04335	Con-specific	Tns1
MAnorm2_Con-specific_peak_1147	chr1	74007369	74009177	-1.36812	2.83514e-14	6.09841	Con-specific	Tns1
MAnorm2_Others_peak_1148	chr1	74016094	74016597	-1.03002	0.0952714	2.86477	Others	Tns1
MAnorm2_Shared_peak_1149	chr1	74027088	74027979	-0.207156	0.592328	4.54805	Shared	Tns1
MAnorm2_Others_peak_1150	chr1	74031280	74031666	-0.529475	0.344504	3.31673	Others	Tns1
MAnorm2_Con-specific_peak_1151	chr1	74036491	74037424	-1.47856	1.8371e-10	5.39012	Con-specific	Tns1
MAnorm2_Shared_peak_1152	chr1	74067843	74069265	-0.797438	2.78986e-09	6.98323	Shared	Tns1
MAnorm2_Others_peak_1153	chr1	74077245	74077767	-0.252006	0.567336	4.15714	Others	Tns1
MAnorm2_Con-specific_peak_1154	chr1	74082437	74083385	-1.22801	3.66538e-05	4.74782	Con-specific	Tns1
MAnorm2_Con-specific_peak_1155	chr1	74098077	74099275	-1.27435	8.96099e-10	5.71099	Con-specific	Tns1
MAnorm2_Shared_peak_1156	chr1	74124166	74125626	-0.128555	0.152844	8.48133	Shared	Tns1
MAnorm2_Others_peak_1157	chr1	74179809	74181048	-0.969859	0.00134649	4.75676	Others	Cxcr1
MAnorm2_Abx-specific_peak_1158	chr1	74194341	74194812	1.1401	0.00296887	4.08659	Abx-specific	Cxcr1
MAnorm2_Others_peak_1159	chr1	74195835	74196373	-0.173352	0.727898	3.92617	Others	Cxcr1
MAnorm2_Shared_peak_1160	chr1	74200843	74201661	0.65401	0.00884015	5.35693	Shared	Mir1928
MAnorm2_Shared_peak_1161	chr1	74205993	74206883	-0.237949	0.442971	5.08975	Shared	Mir1928
MAnorm2_Shared_peak_1162	chr1	74226893	74228080	0.674177	7.81481e-06	6.69544	Shared	Arpc2
MAnorm2_Shared_peak_1163	chr1	74236066	74238179	-0.0757675	0.262331	9.39041	Shared	Arpc2
MAnorm2_Shared_peak_1164	chr1	74239057	74239946	0.304188	0.00236589	7.96982	Shared	Arpc2
MAnorm2_Shared_peak_1165	chr1	74248453	74249866	0.183264	0.119517	7.67426	Shared	Arpc2
MAnorm2_Shared_peak_1166	chr1	74261912	74263237	-0.0693075	0.645643	7.30795	Shared	Gpbar1
MAnorm2_Shared_peak_1167	chr1	74268667	74269214	0.133642	0.709529	4.85886	Shared	Gpbar1
MAnorm2_Shared_peak_1168	chr1	74284263	74285621	-0.0333056	0.624292	9.61293	Shared	Pnkd
MAnorm2_Shared_peak_1169	chr1	74295164	74296371	0.0459443	0.830516	6.47372	Shared	Tmbim1
MAnorm2_Shared_peak_1170	chr1	74303395	74304623	-0.405691	0.000291282	7.60271	Shared	Tmbim1
MAnorm2_Shared_peak_1171	chr1	74313239	74313940	0.032072	0.914908	5.58822	Shared	Tmbim1
MAnorm2_Con-specific_peak_1172	chr1	74316046	74316787	-1.70926	3.03224e-08	4.58848	Con-specific	Tmbim1
MAnorm2_Shared_peak_1173	chr1	74331366	74333230	-0.187684	0.008832	8.97647	Shared	Pnkd
MAnorm2_Abx-specific_peak_1174	chr1	74360097	74360544	1.08791	0.0206243	3.56281	Abx-specific	Catip
MAnorm2_Shared_peak_1175	chr1	74361529	74362303	0.0691731	0.85341	4.88701	Shared	Catip
MAnorm2_Shared_peak_1176	chr1	74368018	74368951	-0.391805	0.148453	5.28275	Shared	Catip
MAnorm2_Others_peak_1177	chr1	74375148	74375723	0.780132	0.0445263	4.15019	Others	Slc11a1
MAnorm2_Shared_peak_1178	chr1	74381418	74381867	0.018748	0.966393	4.52822	Shared	Slc11a1
MAnorm2_Shared_peak_1179	chr1	74386618	74387286	0.169888	0.036939	8.66121	Shared	Ctdsp1
MAnorm2_Shared_peak_1180	chr1	74389836	74392534	-0.0407358	0.52115	9.74693	Shared	Ctdsp1
MAnorm2_Shared_peak_1181	chr1	74396702	74398423	-0.0246737	0.763498	9.19319	Shared	Mir26b
MAnorm2_Shared_peak_1182	chr1	74452659	74453148	-0.162994	0.729464	4.08837	Shared	Vil1
MAnorm2_Shared_peak_1183	chr1	74505240	74507034	-0.0643035	0.288721	9.73076	Shared	Cnot9
MAnorm2_Shared_peak_1184	chr1	74587392	74588600	-0.00463392	0.951374	9.65469	Shared	Zfp142
MAnorm2_Shared_peak_1185	chr1	74600826	74601810	0.149574	0.274721	7.3435	Shared	Rnf25
MAnorm2_Con-specific_peak_1186	chr1	74609295	74609890	-1.74876	0.000634229	3.22414	Con-specific	Stk36
MAnorm2_Shared_peak_1187	chr1	74661055	74662674	0.0396288	0.754091	7.92042	Shared	Ttll4
MAnorm2_Abx-specific_peak_1188	chr1	74702087	74702521	1.3575	0.00913195	3.23783	Abx-specific	Cyp27a1
MAnorm2_Shared_peak_1189	chr1	74712252	74714162	0.123267	0.583396	6.1102	Shared	Cyp27a1
MAnorm2_Shared_peak_1190	chr1	74748612	74749321	-0.630292	0.0188322	5.17656	Shared	Prkag3
MAnorm2_Con-specific_peak_1191	chr1	74753821	74754875	-2.66193	4.0566e-10	3.63956	Con-specific	Prkag3
MAnorm2_Shared_peak_1192	chr1	74772026	74773818	-0.378574	0.0192685	6.64044	Shared	Wnt6
MAnorm2_Shared_peak_1193	chr1	74783906	74784641	-0.292009	0.195025	5.84859	Shared	Wnt10a
MAnorm2_Shared_peak_1194	chr1	74787821	74788786	-0.408986	0.0309352	6.20311	Shared	Wnt10a
MAnorm2_Shared_peak_1195	chr1	74791744	74792231	0.280244	0.353043	5.10845	Shared	Wnt10a
MAnorm2_Shared_peak_1196	chr1	74794235	74795153	-0.160816	0.490562	5.94404	Shared	Wnt10a
MAnorm2_Shared_peak_1197	chr1	74800517	74801006	0.134136	0.534435	6.19543	Shared	Wnt10a
MAnorm2_Shared_peak_1198	chr1	74802683	74803963	-0.0454063	0.632184	8.64241	Shared	Wnt10a
MAnorm2_Shared_peak_1199	chr1	74806400	74807190	0.247238	0.0617183	7.28343	Shared	Wnt10a
MAnorm2_Shared_peak_1200	chr1	74807700	74808534	0.326938	0.0146297	7.17729	Shared	Wnt10a
MAnorm2_Shared_peak_1201	chr1	74816607	74817574	0.152353	0.178544	7.82857	Shared	Wnt10a
MAnorm2_Shared_peak_1202	chr1	74854429	74856411	-0.301471	0.108521	6.31246	Shared	Cdk5r2
MAnorm2_Others_peak_1203	chr1	74880744	74881336	-0.427367	0.456878	3.32012	Others	Fev
MAnorm2_Others_peak_1204	chr1	74882593	74883044	0.178364	0.835873	2.46752	Others	Fev
MAnorm2_Con-specific_peak_1205	chr1	74893058	74893901	-2.78732	9.31686e-08	3.0764	Con-specific	Cryba2
MAnorm2_Others_peak_1206	chr1	74900261	74901092	-0.488012	0.244968	4.08612	Others	Mir375
MAnorm2_Others_peak_1207	chr1	74948222	74949407	-0.789951	0.00480635	5.00726	Others	Ihh
MAnorm2_Con-specific_peak_1208	chr1	75017092	75017439	-1.4021	0.0261522	2.72468	Con-specific	Nhej1
MAnorm2_Shared_peak_1209	chr1	75124369	75125625	-0.00800111	0.925858	9.23585	Shared	Slc23a3
MAnorm2_Others_peak_1210	chr1	75132952	75134295	1.25488	3.5847e-06	4.99692	Others	Slc23a3
MAnorm2_Shared_peak_1211	chr1	75141032	75143294	-0.106342	0.0331948	10.0925	Shared	Cnppd1
MAnorm2_Shared_peak_1212	chr1	75168109	75169340	-0.0283199	0.718662	9.26888	Shared	Zfand2b
MAnorm2_Shared_peak_1213	chr1	75179423	75180622	-0.0140825	0.909797	8.14633	Shared	Abcb6
MAnorm2_Shared_peak_1214	chr1	75191449	75192814	-0.0403096	0.62375	9.05783	Shared	Ankzf1
MAnorm2_Shared_peak_1215	chr1	75210318	75211434	0.0273662	0.811782	8.26284	Shared	Stk16
MAnorm2_Others_peak_1216	chr1	75213169	75213588	-0.0500835	0.837559	6.1017	Others	Stk16
MAnorm2_Shared_peak_1217	chr1	75217815	75219805	-0.0627765	0.27244	9.88977	Shared	Tuba4a
MAnorm2_Shared_peak_1218	chr1	75234649	75235238	0.187027	0.285676	6.63864	Shared	Dnajb2
MAnorm2_Shared_peak_1219	chr1	75235886	75237316	-0.0784765	0.26851	9.25472	Shared	Dnajb2
MAnorm2_Shared_peak_1220	chr1	75248182	75248830	0.0639283	0.770916	6.34061	Shared	Dnajb2
MAnorm2_Shared_peak_1221	chr1	75251385	75252134	0.245694	0.0378054	7.57705	Shared	Ptprn
MAnorm2_Shared_peak_1222	chr1	75254078	75254683	0.193887	0.420642	5.8093	Shared	Ptprn
MAnorm2_Others_peak_1223	chr1	75263147	75263516	-1.02323	0.0981963	2.86138	Others	Ptprn
MAnorm2_Shared_peak_1224	chr1	75316690	75318281	-0.0614199	0.241872	10.1237	Shared	Dnpep
MAnorm2_Con-specific_peak_1225	chr1	75381610	75382882	-1.1169	6.86119e-05	4.92532	Con-specific	Speg
MAnorm2_Shared_peak_1226	chr1	75398645	75399328	-0.736235	0.0375879	4.40701	Shared	Speg
MAnorm2_Con-specific_peak_1227	chr1	75413664	75414187	-1.33771	0.00429849	3.51988	Con-specific	Speg
MAnorm2_Con-specific_peak_1228	chr1	75421571	75422404	-2.25609	1.18425e-05	3.15167	Con-specific	Gmppa
MAnorm2_Others_peak_1229	chr1	75422875	75423260	-1.23633	0.0723628	2.53177	Others	Gmppa
MAnorm2_Shared_peak_1230	chr1	75435672	75436956	-0.187908	0.267105	6.72412	Shared	Gmppa
MAnorm2_Shared_peak_1231	chr1	75445317	75446501	-0.507932	0.00258185	6.4608	Shared	Asic4
MAnorm2_Con-specific_peak_1232	chr1	75449621	75451432	-1.4815	5.88103e-18	6.21935	Con-specific	Asic4
MAnorm2_Others_peak_1233	chr1	75456959	75457490	-0.825629	0.117362	3.33904	Others	Asic4
MAnorm2_Shared_peak_1234	chr1	75458167	75458689	-0.00117882	0.997962	4.06052	Shared	Asic4
MAnorm2_Shared_peak_1235	chr1	75467324	75468166	-0.263427	0.321424	5.4549	Shared	Chpf
MAnorm2_Shared_peak_1236	chr1	75477309	75478165	0.0146874	0.921027	7.63904	Shared	Chpf
MAnorm2_Shared_peak_1237	chr1	75478793	75479949	-0.0013607	0.986719	9.51115	Shared	Chpf
MAnorm2_Shared_peak_1238	chr1	75486713	75488198	-0.37913	0.00143477	7.45728	Shared	Tmem198
MAnorm2_Con-specific_peak_1239	chr1	75505303	75506551	-1.34032	1.07625e-10	5.70828	Con-specific	Obsl1
MAnorm2_Shared_peak_1240	chr1	75521115	75522319	0.146686	0.0399925	9.04865	Shared	Stk11ip
MAnorm2_Shared_peak_1241	chr1	75546285	75546847	-0.55771	0.200742	3.94786	Shared	Slc4a3
MAnorm2_Shared_peak_1242	chr1	75558979	75559966	-0.252732	0.21839	6.13265	Shared	Slc4a3
MAnorm2_Shared_peak_1243	chr1	75564909	75566233	0.680779	0.00180997	5.70649	Shared	Slc4a3
MAnorm2_Others_peak_1244	chr1	77514462	77516674	-0.79345	0.000206478	5.72566	Others	Epha4
MAnorm2_Con-specific_peak_1245	chr1	78196437	78197642	-1.15913	3.11738e-05	4.93846	Con-specific	Pax3
MAnorm2_Others_peak_1246	chr1	78203646	78204203	-0.814882	0.132993	3.27016	Others	Pax3
MAnorm2_Abx-specific_peak_1247	chr1	78422516	78423221	1.18555	3.30724e-05	4.86459	Abx-specific	Farsb
MAnorm2_Abx-specific_peak_1248	chr1	78435811	78436558	1.25557	0.000933145	4.09636	Abx-specific	Farsb
MAnorm2_Shared_peak_1249	chr1	78488287	78489748	0.170833	0.0197112	8.94137	Shared	Farsb
MAnorm2_Others_peak_1250	chr1	78525151	78525587	0.313998	0.544269	3.67418	Others	Mogat1
MAnorm2_Shared_peak_1251	chr1	78536940	78538958	0.199976	0.00177245	9.26745	Shared	Mogat1
MAnorm2_Shared_peak_1252	chr1	78657335	78659147	0.019735	0.823677	9.03785	Shared	Utp14b
MAnorm2_Con-specific_peak_1253	chr1	78702003	78703461	-1.04774	5.49134e-07	5.72747	Con-specific	Utp14b
MAnorm2_Shared_peak_1254	chr1	78724358	78725580	-0.636096	0.000137134	6.43707	Shared	Utp14b
MAnorm2_Con-specific_peak_1255	chr1	79424569	79424919	-1.49324	0.0161551	2.75024	Con-specific	Scg2
MAnorm2_Con-specific_peak_1256	chr1	79559872	79561971	-1.29918	1.28335e-20	6.80789	Con-specific	Ap1s3
MAnorm2_Shared_peak_1257	chr1	79580938	79582140	-0.448349	0.00552062	6.60219	Shared	Ap1s3
MAnorm2_Shared_peak_1258	chr1	79629537	79630230	0.705654	0.0703568	4.16865	Shared	Ap1s3
MAnorm2_Shared_peak_1259	chr1	79643226	79644880	-0.410257	0.00102174	7.30842	Shared	Ap1s3
MAnorm2_Shared_peak_1260	chr1	79670960	79672459	-0.0450605	0.614999	8.80029	Shared	Ap1s3
MAnorm2_Others_peak_1261	chr1	79683370	79684668	-0.513833	0.0908319	4.90776	Others	Ap1s3
MAnorm2_Con-specific_peak_1262	chr1	79697508	79698109	-1.80326	0.00401664	2.67776	Con-specific	Ap1s3
MAnorm2_Shared_peak_1263	chr1	79710386	79712175	-0.387674	0.00231875	7.27176	Shared	Ap1s3
MAnorm2_Shared_peak_1264	chr1	79751116	79752958	0.525872	1.27809e-06	7.63177	Shared	Wdfy1
MAnorm2_Shared_peak_1265	chr1	79760947	79762917	0.00838059	0.941392	8.44202	Shared	Wdfy1
MAnorm2_Shared_peak_1266	chr1	79775646	79776625	0.224035	0.0303454	7.95552	Shared	Mrpl44
MAnorm2_Shared_peak_1267	chr1	79857911	79858630	-0.394838	0.0931797	5.64997	Shared	Serpine2
MAnorm2_Con-specific_peak_1268	chr1	79859091	79859690	-1.08938	0.000555565	4.61791	Con-specific	Serpine2
MAnorm2_Abx-specific_peak_1269	chr1	80107769	80108522	1.32049	3.06933e-05	4.56444	Abx-specific	Fam124b
MAnorm2_Others_peak_1270	chr1	80153397	80153796	-0.196515	0.691337	3.91401	Others	Fam124b
MAnorm2_Others_peak_1271	chr1	80180840	80181385	0.0364508	0.95571	3.42118	Others	Fam124b
MAnorm2_Shared_peak_1272	chr1	80212953	80214600	-0.640281	4.3573e-09	7.58505	Shared	Fam124b
MAnorm2_Con-specific_peak_1273	chr1	80225012	80225466	-1.20817	0.0169252	3.34268	Con-specific	Fam124b
MAnorm2_Others_peak_1274	chr1	80314311	80314712	0.680023	0.266274	3.01351	Others	Cul3
MAnorm2_Shared_peak_1275	chr1	80324363	80325235	0.496801	0.10227	4.91583	Shared	Cul3
MAnorm2_Others_peak_1276	chr1	80325864	80326511	0.0154175	0.972864	4.45209	Others	Cul3
MAnorm2_Others_peak_1277	chr1	80330862	80331380	0.359616	0.335775	4.47987	Others	Cul3
MAnorm2_Shared_peak_1278	chr1	80339067	80340300	0.225591	0.0681145	7.48598	Shared	Cul3
MAnorm2_Shared_peak_1279	chr1	80340566	80341804	0.112152	0.336542	7.84572	Shared	Cul3
MAnorm2_Shared_peak_1280	chr1	80361913	80363184	0.849736	0.0027801	4.95385	Shared	Cul3
MAnorm2_Others_peak_1281	chr1	80371374	80372170	0.136217	0.779336	4.05284	Others	Cul3
MAnorm2_Others_peak_1282	chr1	80380893	80381938	0.684376	0.00103755	5.82466	Others	Cul3
MAnorm2_Shared_peak_1283	chr1	80383621	80384626	-0.240396	0.268161	6.00613	Shared	Cul3
MAnorm2_Shared_peak_1284	chr1	80389277	80390178	0.673091	0.000425215	6.06343	Shared	Cul3
MAnorm2_Abx-specific_peak_1285	chr1	80397890	80398287	1.24647	0.0394324	2.86258	Abx-specific	1700016L21Rik
MAnorm2_Abx-specific_peak_1286	chr1	80401566	80402400	1.22053	0.000130453	4.56298	Abx-specific	1700016L21Rik
MAnorm2_Shared_peak_1287	chr1	80408494	80410776	0.284443	0.0198902	7.45467	Shared	1700016L21Rik
MAnorm2_Shared_peak_1288	chr1	80416228	80416853	0.455611	0.115698	5.06717	Shared	1700016L21Rik
MAnorm2_Shared_peak_1289	chr1	80418168	80419153	-0.668503	0.00148063	5.80868	Shared	1700016L21Rik
MAnorm2_Abx-specific_peak_1290	chr1	80440425	80441905	1.26648	2.63091e-15	6.42954	Abx-specific	1700016L21Rik
MAnorm2_Others_peak_1291	chr1	80505011	80505394	0.414519	0.463887	3.3675	Others	1700016L21Rik
MAnorm2_Others_peak_1292	chr1	80512605	80512986	1.06549	0.0746251	2.9404	Others	1700016L21Rik
MAnorm2_Shared_peak_1293	chr1	80577117	80577593	0.0443582	0.93245	4.00668	Shared	Dock10
MAnorm2_Shared_peak_1294	chr1	80613139	80614513	0.216734	0.459139	5.26681	Shared	Dock10
MAnorm2_Shared_peak_1295	chr1	80627834	80628266	0.286918	0.555412	3.86239	Shared	Dock10
MAnorm2_Shared_peak_1296	chr1	80635659	80636256	0.297555	0.239103	5.54658	Shared	Dock10
MAnorm2_Shared_peak_1297	chr1	80636591	80637996	0.127833	0.369626	7.29077	Shared	Dock10
MAnorm2_Others_peak_1298	chr1	80641544	80641951	0.0332534	0.929757	4.95215	Others	Dock10
MAnorm2_Shared_peak_1299	chr1	80643239	80644418	-0.533824	0.000338867	6.77859	Shared	Dock10
MAnorm2_Shared_peak_1300	chr1	80646654	80647325	-0.117128	0.735929	4.97968	Shared	Dock10
MAnorm2_Shared_peak_1301	chr1	80652771	80653648	0.117805	0.760689	4.69643	Shared	Dock10
MAnorm2_Shared_peak_1302	chr1	80661619	80662169	-0.375843	0.051547	6.17849	Shared	Dock10
MAnorm2_Shared_peak_1303	chr1	80664664	80666011	0.230594	0.0152416	8.17408	Shared	Dock10
MAnorm2_Shared_peak_1304	chr1	80670127	80671976	0.272123	0.0506527	7.12315	Shared	Dock10
MAnorm2_Shared_peak_1305	chr1	80698708	80700404	0.119042	0.627213	5.88742	Shared	Dock10
MAnorm2_Abx-specific_peak_1306	chr1	80703147	80704103	1.3942	8.0142e-10	5.4591	Abx-specific	Dock10
MAnorm2_Others_peak_1307	chr1	80715891	80716784	-0.614273	0.0189593	5.24819	Others	Dock10
MAnorm2_Others_peak_1308	chr1	80719345	80719892	0.40068	0.159698	5.14586	Others	Dock10
MAnorm2_Shared_peak_1309	chr1	80722058	80723415	0.219465	0.22736	6.491	Shared	Dock10
MAnorm2_Shared_peak_1310	chr1	80727944	80729038	0.460832	0.000241866	7.26857	Shared	Dock10
MAnorm2_Shared_peak_1311	chr1	80729525	80731197	0.292922	0.0354097	7.10147	Shared	Dock10
MAnorm2_Shared_peak_1312	chr1	80737880	80738608	0.822225	0.0155642	4.48735	Shared	Dock10
MAnorm2_Shared_peak_1313	chr1	80745715	80747581	0.0232413	0.815877	8.67739	Shared	Dock10
MAnorm2_Shared_peak_1314	chr1	80755454	80756292	0.377039	7.85397e-05	8.04575	Shared	Dock10
MAnorm2_Shared_peak_1315	chr1	80757216	80759089	-0.0714876	0.312795	9.28663	Shared	Dock10
MAnorm2_Shared_peak_1316	chr1	80765296	80766567	0.662601	2.90632e-06	6.86819	Shared	Dock10
MAnorm2_Con-specific_peak_1317	chr1	81076429	81076991	-1.95569	3.47994e-05	3.41223	Con-specific	Nyap2
MAnorm2_Con-specific_peak_1318	chr1	81191353	81191748	-1.20002	0.0294163	3.11892	Con-specific	Nyap2
MAnorm2_Con-specific_peak_1319	chr1	81225102	81225589	-1.44211	0.00334567	3.37502	Con-specific	Nyap2
MAnorm2_Con-specific_peak_1320	chr1	81280618	81281804	-1.45562	1.16037e-06	4.69817	Con-specific	Nyap2
MAnorm2_Con-specific_peak_1321	chr1	81286889	81287345	-1.47327	3.42477e-05	4.23216	Con-specific	Nyap2
MAnorm2_Con-specific_peak_1322	chr1	81300984	81301811	-2.03493	0.00152771	2.58726	Con-specific	Nyap2
MAnorm2_Shared_peak_1323	chr1	82282712	82284137	0.0334568	0.804971	7.7745	Shared	Irs1
MAnorm2_Shared_peak_1324	chr1	82290078	82291746	0.00489846	0.974535	7.5794	Shared	Irs1
MAnorm2_Shared_peak_1325	chr1	82316151	82317105	0.130079	0.137267	8.54975	Shared	Rhbdd1
MAnorm2_Con-specific_peak_1326	chr1	82614862	82615570	-1.9064	1.67393e-06	3.87826	Con-specific	Col4a3
MAnorm2_Shared_peak_1327	chr1	82724504	82725928	0.027972	0.779493	8.63268	Shared	Mff
MAnorm2_Others_peak_1328	chr1	82787495	82788048	0.723608	0.0695438	4.10359	Others	Tm4sf20
MAnorm2_Shared_peak_1329	chr1	82795370	82796525	0.809917	0.000168849	5.70254	Shared	Tm4sf20
MAnorm2_Shared_peak_1330	chr1	82806854	82807906	0.889557	1.57624e-05	5.79981	Shared	Agfg1
MAnorm2_Abx-specific_peak_1331	chr1	82818756	82820323	1.04313	2.11012e-15	7.00038	Abx-specific	Agfg1
MAnorm2_Shared_peak_1332	chr1	82830909	82833259	0.636069	1.04814e-15	8.46574	Shared	Agfg1
MAnorm2_Shared_peak_1333	chr1	82838936	82840462	0.451582	1.9805e-07	8.26832	Shared	Agfg1
MAnorm2_Abx-specific_peak_1334	chr1	82850022	82850970	1.38777	3.19278e-06	4.72041	Abx-specific	Agfg1
MAnorm2_Abx-specific_peak_1335	chr1	82864406	82864765	2.27787	0.000697849	2.44105	Abx-specific	Agfg1
MAnorm2_Others_peak_1336	chr1	82869791	82870407	0.910992	0.075619	3.3836	Others	Agfg1
MAnorm2_Abx-specific_peak_1337	chr1	82893171	82894863	1.8113	1.90788e-11	4.94515	Abx-specific	Agfg1
MAnorm2_Shared_peak_1338	chr1	82899925	82901064	0.911547	0.000228887	5.30616	Shared	Agfg1
MAnorm2_Abx-specific_peak_1339	chr1	82901892	82902369	1.47056	0.000529034	3.76193	Abx-specific	Agfg1
MAnorm2_Abx-specific_peak_1340	chr1	82912951	82913756	1.20286	0.00329204	3.9033	Abx-specific	Agfg1
MAnorm2_Abx-specific_peak_1341	chr1	82973456	82974834	1.19548	5.34525e-18	6.84331	Abx-specific	Slc19a3
MAnorm2_Others_peak_1342	chr1	82987330	82988217	0.946837	0.00257081	4.6627	Others	Slc19a3
MAnorm2_Others_peak_1343	chr1	84251019	84251570	0.987791	0.0308389	3.65795	Others	Mir6353
MAnorm2_Others_peak_1344	chr1	84286564	84286978	0.237357	0.633324	3.84739	Others	Pid1
MAnorm2_Abx-specific_peak_1345	chr1	84305610	84306970	2.1967	2.3423e-17	5.02983	Abx-specific	Pid1
MAnorm2_Abx-specific_peak_1346	chr1	84318042	84319492	1.58704	1.06842e-08	4.8896	Abx-specific	Pid1
MAnorm2_Abx-specific_peak_1347	chr1	84350282	84350737	1.66548	0.00679649	2.74605	Abx-specific	Pid1
MAnorm2_Others_peak_1348	chr1	84363065	84363649	0.837488	0.101623	3.41321	Others	Pid1
MAnorm2_Abx-specific_peak_1349	chr1	84406726	84407418	1.18725	0.000466599	4.40563	Abx-specific	Pid1
MAnorm2_Con-specific_peak_1350	chr1	84695863	84696248	-1.29747	0.01926	3.08312	Con-specific	Dner
MAnorm2_Shared_peak_1351	chr1	84710025	84710681	0.027383	0.945975	4.78672	Shared	Dner
MAnorm2_Others_peak_1352	chr1	84733810	84734222	0.057651	0.931658	3.28199	Others	Dner
MAnorm2_Abx-specific_peak_1353	chr1	84741838	84742838	1.44462	0.000138729	4.06576	Abx-specific	Dner
MAnorm2_Abx-specific_peak_1354	chr1	84826602	84827154	1.10017	0.0150971	3.65893	Abx-specific	Trip12
MAnorm2_Shared_peak_1355	chr1	84838923	84840450	0.117339	0.115349	9.0016	Shared	Fbxo36
MAnorm2_Others_peak_1356	chr1	84933695	84934947	-0.793844	0.0242464	4.40074	Others	Slc16a14
MAnorm2_Others_peak_1357	chr1	85092355	85092939	0.891913	0.0725296	3.47261	Others	A530032D15Rik
MAnorm2_Abx-specific_peak_1358	chr1	85101678	85102321	1.13995	1.80241e-05	5.06484	Abx-specific	A530032D15Rik
MAnorm2_Shared_peak_1359	chr1	85105258	85106426	0.703145	0.00140134	5.67592	Shared	A530032D15Rik
MAnorm2_Shared_peak_1360	chr1	85526035	85527234	0.543839	0.0342001	5.32986	Shared	Sp110
MAnorm2_Shared_peak_1361	chr1	85543697	85545167	0.556342	0.00855165	5.83563	Shared	Sp110
MAnorm2_Shared_peak_1362	chr1	85573505	85574511	0.211199	0.56788	4.66336	Shared	Sp110
MAnorm2_Shared_peak_1363	chr1	85581254	85582023	0.326438	0.16175	5.72484	Shared	Sp110
MAnorm2_Con-specific_peak_1364	chr1	85592915	85593729	-1.60646	2.31041e-12	5.41258	Con-specific	Sp110
MAnorm2_Shared_peak_1365	chr1	85598091	85599407	0.020726	0.886998	7.65596	Shared	Sp110
MAnorm2_Shared_peak_1366	chr1	85600059	85601370	0.159137	0.0417019	8.78818	Shared	Sp140
MAnorm2_Shared_peak_1367	chr1	85608174	85608774	0.888606	2.36819e-07	6.28915	Shared	Sp110
MAnorm2_Abx-specific_peak_1368	chr1	85611413	85611765	1.05518	0.00209652	4.40356	Abx-specific	Sp110
MAnorm2_Abx-specific_peak_1369	chr1	85617406	85617765	1.34669	0.0015062	3.78219	Abx-specific	Sp110
MAnorm2_Shared_peak_1370	chr1	85618208	85619754	0.25515	0.341866	5.43885	Shared	Sp110
MAnorm2_Abx-specific_peak_1371	chr1	85628308	85629113	1.94	3.55287e-05	3.4324	Abx-specific	Sp100
MAnorm2_Shared_peak_1372	chr1	85640634	85641350	0.745095	0.00862459	4.98892	Shared	Sp100
MAnorm2_Shared_peak_1373	chr1	85649375	85651067	0.07295	0.497586	8.18884	Shared	Sp100
MAnorm2_Shared_peak_1374	chr1	85651686	85652837	0.14656	0.263157	7.464	Shared	Sp100
MAnorm2_Shared_peak_1375	chr1	85679643	85680709	0.488837	0.0128465	6.06342	Shared	Sp100
MAnorm2_Shared_peak_1376	chr1	85686505	85688394	0.503924	3.70692e-11	8.61041	Shared	Sp100
MAnorm2_Shared_peak_1377	chr1	85697173	85698665	0.193548	0.179829	7.12696	Shared	A630001G21Rik
MAnorm2_Shared_peak_1378	chr1	85702993	85704263	0.0654749	0.456796	8.74918	Shared	A630001G21Rik
MAnorm2_Abx-specific_peak_1379	chr1	85720272	85721324	1.42114	8.57809e-18	6.32545	Abx-specific	A630001G21Rik
MAnorm2_Others_peak_1380	chr1	85732329	85733013	0.785698	3.28496e-08	6.82765	Others	A630001G21Rik
MAnorm2_Shared_peak_1381	chr1	85734927	85736732	-0.0277869	0.739714	9.11131	Shared	A630001G21Rik
MAnorm2_Others_peak_1382	chr1	85739575	85740226	0.358785	0.0336535	6.54006	Others	A630001G21Rik
MAnorm2_Con-specific_peak_1383	chr1	85742323	85742716	-1.28973	0.00075997	4.06409	Con-specific	A630001G21Rik
MAnorm2_Abx-specific_peak_1384	chr1	85744525	85745071	1.39509	7.79333e-06	4.5945	Abx-specific	Mir8096
MAnorm2_Shared_peak_1385	chr1	85750428	85752765	0.120021	0.0461939	9.5591	Shared	Mir8096
MAnorm2_Con-specific_peak_1386	chr1	85761649	85762357	-1.57879	4.95686e-09	4.96516	Con-specific	Mir8096
MAnorm2_Shared_peak_1387	chr1	85763055	85763895	-0.673032	0.00189326	5.72824	Shared	Mir8096
MAnorm2_Shared_peak_1388	chr1	85793131	85795352	-0.016772	0.826692	9.46672	Shared	Cab39
MAnorm2_Shared_peak_1389	chr1	85799888	85800967	-0.0489206	0.845907	6.02465	Shared	Cab39
MAnorm2_Others_peak_1390	chr1	85806669	85807158	0.183682	0.70779	3.95735	Others	Cab39
MAnorm2_Others_peak_1391	chr1	85808384	85808757	0.143826	0.798137	3.65007	Others	Cab39
MAnorm2_Others_peak_1392	chr1	85809301	85810288	0.351791	0.157369	5.53621	Others	Cab39
MAnorm2_Shared_peak_1393	chr1	85837699	85838773	0.764088	2.64901e-07	6.7147	Shared	Cab39
MAnorm2_Others_peak_1394	chr1	85840030	85840854	0.861786	0.000160808	5.53188	Others	Cab39
MAnorm2_Abx-specific_peak_1395	chr1	85845297	85845946	1.27382	0.000209008	4.35639	Abx-specific	Itm2c
MAnorm2_Shared_peak_1396	chr1	85853024	85853946	0.0076777	0.977208	5.97847	Shared	Itm2c
MAnorm2_Shared_peak_1397	chr1	85894260	85897353	-0.179828	0.00371163	9.37686	Shared	Itm2c
MAnorm2_Con-specific_peak_1398	chr1	85919375	85920259	-1.02558	1.15515e-06	5.71003	Con-specific	4933407L21Rik
MAnorm2_Others_peak_1399	chr1	85928099	85929079	-0.991416	0.00732199	4.21897	Others	4933407L21Rik
MAnorm2_Others_peak_1400	chr1	85935305	85937370	0.13729	0.563084	5.94028	Others	4933407L21Rik
MAnorm2_Con-specific_peak_1401	chr1	85957617	85959000	-1.03761	4.92784e-11	6.49777	Con-specific	Gpr55
MAnorm2_Shared_peak_1402	chr1	85959258	85959924	0.0702216	0.826046	5.31993	Shared	Gpr55
MAnorm2_Shared_peak_1403	chr1	85960632	85961323	0.327469	0.187997	5.5583	Shared	Gpr55
MAnorm2_Shared_peak_1404	chr1	85961802	85962722	0.12658	0.607736	5.85823	Shared	Gpr55
MAnorm2_Others_peak_1405	chr1	85977692	85978100	0.285441	0.58865	3.64868	Others	Gpr55
MAnorm2_Shared_peak_1406	chr1	85981727	85982534	-0.504025	0.174279	4.39381	Shared	Gpr55
MAnorm2_Shared_peak_1407	chr1	85988175	85989189	0.644519	0.0305875	4.89436	Shared	Gpr55
MAnorm2_Shared_peak_1408	chr1	85997723	85998853	0.6089	0.000847136	6.20808	Shared	Spata3
MAnorm2_Shared_peak_1409	chr1	86005143	86006308	0.996419	1.8129e-05	5.45271	Shared	Spata3
MAnorm2_Shared_peak_1410	chr1	86007638	86008067	0.520321	0.148194	4.46525	Shared	Spata3
MAnorm2_Shared_peak_1411	chr1	86018011	86018983	-0.453648	0.0109241	6.33962	Shared	Spata3
MAnorm2_Shared_peak_1412	chr1	86045834	86047266	-0.230634	0.127966	6.94996	Shared	2810459M11Rik
MAnorm2_Shared_peak_1413	chr1	86047590	86049113	-0.565438	0.000284386	6.64574	Shared	2810459M11Rik
MAnorm2_Shared_peak_1414	chr1	86059083	86059866	0.287011	0.109286	6.44889	Shared	Psmd1
MAnorm2_Shared_peak_1415	chr1	86064096	86065344	-0.0415999	0.643553	8.80806	Shared	Psmd1
MAnorm2_Shared_peak_1416	chr1	86153939	86155303	-0.166511	0.0365995	8.72453	Shared	Armc9
MAnorm2_Shared_peak_1417	chr1	86178607	86179628	0.230687	0.269636	6.11738	Shared	Armc9
MAnorm2_Con-specific_peak_1418	chr1	86186700	86187342	-1.06126	0.0016037	4.45442	Con-specific	Armc9
MAnorm2_Others_peak_1419	chr1	86189131	86189827	0.915928	0.0363732	3.79341	Others	Armc9
MAnorm2_Shared_peak_1420	chr1	86213897	86214743	0.712624	0.00359369	5.39007	Shared	Armc9
MAnorm2_Shared_peak_1421	chr1	86228277	86229938	0.561518	3.02695e-05	7.0379	Shared	B3gnt7
MAnorm2_Others_peak_1422	chr1	86241034	86241431	-1.56172	0.0534702	2.04507	Others	B3gnt7
MAnorm2_Shared_peak_1423	chr1	86253266	86254109	0.930022	0.00882217	4.34098	Shared	B3gnt7
MAnorm2_Abx-specific_peak_1424	chr1	86258116	86258763	1.11428	0.00197927	4.26106	Abx-specific	B3gnt7
MAnorm2_Shared_peak_1425	chr1	86263118	86264292	0.913465	1.18669e-07	6.2756	Shared	B3gnt7
MAnorm2_Others_peak_1426	chr1	86265102	86265519	0.0829991	0.85341	4.36072	Others	B3gnt7
MAnorm2_Abx-specific_peak_1427	chr1	86294687	86295526	1.12439	0.0025754	4.16601	Abx-specific	B3gnt7
MAnorm2_Shared_peak_1428	chr1	86300807	86301883	0.181128	0.199692	7.20394	Shared	B3gnt7
MAnorm2_Shared_peak_1429	chr1	86303112	86304136	-0.208598	0.156975	7.05019	Shared	B3gnt7
MAnorm2_Shared_peak_1430	chr1	86339374	86340072	0.146355	0.539278	5.91265	Shared	Snora75
MAnorm2_Shared_peak_1431	chr1	86344031	86345219	0.575473	1.0652e-06	7.39042	Shared	Snora75
MAnorm2_Others_peak_1432	chr1	86347114	86347554	0.739955	0.00362741	5.27878	Others	Snora75
MAnorm2_Others_peak_1433	chr1	86348476	86349185	0.498987	0.02464	5.73435	Others	Snora75
MAnorm2_Shared_peak_1434	chr1	86358643	86360424	-0.0303581	0.558666	10.3704	Shared	C130036L24Rik
MAnorm2_Shared_peak_1435	chr1	86371606	86372569	0.0481983	0.866594	5.66922	Shared	C130036L24Rik
MAnorm2_Shared_peak_1436	chr1	86378798	86379716	-0.368423	0.167346	5.34123	Shared	Nmur1
MAnorm2_Shared_peak_1437	chr1	86380920	86381491	-0.309995	0.221379	5.52609	Shared	Nmur1
MAnorm2_Shared_peak_1438	chr1	86388860	86389834	-0.889985	9.72293e-07	6.13831	Shared	Nmur1
MAnorm2_Shared_peak_1439	chr1	86393154	86393654	-0.044145	0.903823	5.02343	Shared	Nmur1
MAnorm2_Shared_peak_1440	chr1	86394175	86395245	-0.490662	0.00449528	6.40363	Shared	Nmur1
MAnorm2_Con-specific_peak_1441	chr1	86400271	86401391	-1.7468	2.52405e-08	4.54124	Con-specific	Nmur1
MAnorm2_Shared_peak_1442	chr1	86406489	86407682	-0.684085	6.2649e-06	6.6813	Shared	Nmur1
MAnorm2_Shared_peak_1443	chr1	86414906	86416464	-0.702194	4.34785e-19	8.47656	Shared	Tex44
MAnorm2_Con-specific_peak_1444	chr1	86423553	86424577	-1.93444	3.62332e-12	4.85141	Con-specific	Tex44
MAnorm2_Shared_peak_1445	chr1	86429898	86430368	-0.100554	0.688646	5.87153	Shared	Tex44
MAnorm2_Shared_peak_1446	chr1	86434002	86435628	0.074072	0.396305	8.73189	Shared	Tex44
MAnorm2_Shared_peak_1447	chr1	86440295	86441355	-0.0253276	0.840416	8.02862	Shared	Tex44
MAnorm2_Shared_peak_1448	chr1	86441356	86443275	-0.0774824	0.191051	9.72865	Shared	Tex44
MAnorm2_Others_peak_1449	chr1	86456808	86457360	-0.385679	0.479118	3.48517	Others	Tex44
MAnorm2_Shared_peak_1450	chr1	86470453	86473285	0.00329559	0.984847	7.31137	Shared	Tex44
MAnorm2_Shared_peak_1451	chr1	86478877	86479747	-0.12199	0.774661	4.42787	Shared	Ptma
MAnorm2_Shared_peak_1452	chr1	86486948	86488508	0.0574928	0.365349	9.64245	Shared	Ptma
MAnorm2_Others_peak_1453	chr1	86492402	86492870	0.192229	0.408328	5.90163	Others	Ptma
MAnorm2_Shared_peak_1454	chr1	86501174	86502023	-0.0692291	0.488074	8.40146	Shared	Ptma
MAnorm2_Shared_peak_1455	chr1	86503310	86505080	-0.11465	0.0331386	9.87067	Shared	Ptma
MAnorm2_Shared_peak_1456	chr1	86509357	86510836	-0.138275	0.283926	7.52225	Shared	Ptma
MAnorm2_Shared_peak_1457	chr1	86515682	86516740	-0.169194	0.466624	5.93977	Shared	Ptma
MAnorm2_Shared_peak_1458	chr1	86525069	86527388	-0.100754	0.00975353	10.7826	Shared	Ptma
MAnorm2_Shared_peak_1459	chr1	86527389	86528821	-0.0192108	0.777169	9.76143	Shared	Ptma
MAnorm2_Shared_peak_1460	chr1	86531933	86532828	-0.131553	0.184871	8.21717	Shared	Ptma
MAnorm2_Shared_peak_1461	chr1	86582137	86583083	0.0644708	0.343159	9.42493	Shared	Pde6d
MAnorm2_Others_peak_1462	chr1	86586960	86587667	0.029612	0.886633	6.63306	Others	Cops7b
MAnorm2_Con-specific_peak_1463	chr1	86642822	86643590	-1.55937	5.67542e-05	3.99181	Con-specific	Nppc
MAnorm2_Con-specific_peak_1464	chr1	86669392	86671037	-1.64336	5.94701e-18	5.91923	Con-specific	Nppc
MAnorm2_Shared_peak_1465	chr1	86703358	86704609	0.0770147	0.542192	7.75173	Shared	Dis3l2
MAnorm2_Abx-specific_peak_1466	chr1	86733408	86733736	1.0253	0.0411131	3.4042	Abx-specific	Dis3l2
MAnorm2_Shared_peak_1467	chr1	87040838	87042229	-0.933136	0.000360665	5.15221	Shared	Alppl2
MAnorm2_Others_peak_1468	chr1	87078046	87078402	-1.20834	0.0983479	2.3803	Others	Alppl2
MAnorm2_Con-specific_peak_1469	chr1	87098387	87098978	-1.89883	4.23137e-05	3.46832	Con-specific	Alpi
MAnorm2_Con-specific_peak_1470	chr1	87154043	87154862	-3.02693	5.06165e-08	2.89399	Con-specific	Ecel1
MAnorm2_Con-specific_peak_1471	chr1	87155985	87156777	-2.82613	6.96027e-05	2.24345	Con-specific	Ecel1
MAnorm2_Shared_peak_1472	chr1	87174096	87174857	-0.15461	0.664559	4.83355	Shared	Prss56
MAnorm2_Con-specific_peak_1473	chr1	87175725	87176239	-1.63481	0.000709391	3.39466	Con-specific	Prss56
MAnorm2_Shared_peak_1474	chr1	87180466	87181359	-0.414143	0.112113	5.36866	Shared	Prss56
MAnorm2_Shared_peak_1475	chr1	87184623	87186050	-0.466871	0.00187983	6.78741	Shared	Prss56
MAnorm2_Shared_peak_1476	chr1	87186051	87187429	-0.176664	0.308599	6.68059	Shared	Prss56
MAnorm2_Con-specific_peak_1477	chr1	87190677	87191014	-2.65115	1.57334e-06	2.93359	Con-specific	Chrnd
MAnorm2_Others_peak_1478	chr1	87206308	87206720	-0.12364	0.818438	3.80142	Others	Chrng
MAnorm2_Shared_peak_1479	chr1	87213511	87215264	0.0771747	0.427554	8.43813	Shared	Eif4e2
MAnorm2_Shared_peak_1480	chr1	87245836	87246594	-0.0781214	0.758265	5.90967	Shared	Efhd1
MAnorm2_Others_peak_1481	chr1	87264177	87266011	-0.890546	6.70565e-05	5.58306	Others	Efhd1
MAnorm2_Others_peak_1482	chr1	87281591	87282271	-0.847009	0.0752219	3.5973	Others	Efhd1
MAnorm2_Shared_peak_1483	chr1	87326386	87328005	0.129872	0.097975	8.83575	Shared	Gigyf2
MAnorm2_Abx-specific_peak_1484	chr1	87378083	87379443	1.93949	1.45383e-25	5.97121	Abx-specific	Kcnj13
MAnorm2_Others_peak_1485	chr1	87417075	87419099	0.83013	0.000212906	5.58962	Others	Kcnj13
MAnorm2_Shared_peak_1486	chr1	87447244	87448060	-0.116708	0.612646	6.05736	Shared	Snorc
MAnorm2_Shared_peak_1487	chr1	87466777	87467798	-0.315977	0.263615	5.23981	Shared	Snorc
MAnorm2_Con-specific_peak_1488	chr1	87509350	87511002	-1.31791	2.09946e-08	5.37067	Con-specific	Ngef
MAnorm2_Shared_peak_1489	chr1	87606869	87608740	-0.102624	0.186365	8.93252	Shared	Inpp5d
MAnorm2_Shared_peak_1490	chr1	87619976	87622173	-0.105642	0.083475	9.55942	Shared	Inpp5d
MAnorm2_Shared_peak_1491	chr1	87625891	87627276	0.215131	0.00221022	8.99654	Shared	Inpp5d
MAnorm2_Shared_peak_1492	chr1	87631745	87632706	-0.498921	0.000976053	6.75239	Shared	Inpp5d
MAnorm2_Shared_peak_1493	chr1	87636584	87638343	0.0396672	0.68127	8.63053	Shared	Inpp5d
MAnorm2_Shared_peak_1494	chr1	87639851	87640891	-0.00268441	0.985341	7.81988	Shared	Inpp5d
MAnorm2_Shared_peak_1495	chr1	87650153	87651665	0.0907168	0.495972	7.56604	Shared	Inpp5d
MAnorm2_Shared_peak_1496	chr1	87658772	87660884	-0.911291	1.75363e-24	8.09369	Shared	Inpp5d
MAnorm2_Shared_peak_1497	chr1	87755319	87756666	0.129131	0.104588	8.80173	Shared	Atg16l1
MAnorm2_Shared_peak_1498	chr1	87765642	87766680	0.0675554	0.777407	6.10138	Shared	Atg16l1
MAnorm2_Abx-specific_peak_1499	chr1	87811180	87811757	1.26399	3.53201e-06	4.97785	Abx-specific	Sag
MAnorm2_Others_peak_1500	chr1	87813454	87814015	0.490403	0.179478	4.44194	Others	Sag
MAnorm2_Shared_peak_1501	chr1	87827739	87829303	0.293654	0.000542341	8.41741	Shared	Dgkd
MAnorm2_Shared_peak_1502	chr1	87829304	87830367	0.196622	0.0613776	7.95127	Shared	Dgkd
MAnorm2_Others_peak_1503	chr1	87840465	87841451	0.891882	0.00185149	4.92063	Others	Dgkd
MAnorm2_Shared_peak_1504	chr1	87846599	87848069	0.0205056	0.874311	7.97544	Shared	Dgkd
MAnorm2_Others_peak_1505	chr1	87852606	87854062	0.388849	1.03966e-05	8.25317	Others	Dgkd
MAnorm2_Shared_peak_1506	chr1	87854063	87855329	0.0208737	0.854219	8.34008	Shared	Gm19582
MAnorm2_Shared_peak_1507	chr1	87862316	87862944	0.376218	0.116551	5.61409	Shared	Gm19582
MAnorm2_Shared_peak_1508	chr1	87866256	87867143	0.390552	0.0181693	6.57507	Shared	Gm19582
MAnorm2_Shared_peak_1509	chr1	87875737	87876735	0.0538554	0.728771	7.29665	Shared	Gm19582
MAnorm2_Shared_peak_1510	chr1	87877531	87878777	0.16055	0.290453	7.05491	Shared	Gm19582
MAnorm2_Shared_peak_1511	chr1	87890477	87891684	0.0945533	0.692181	6.01977	Shared	Gm19582
MAnorm2_Shared_peak_1512	chr1	87899539	87900912	0.0725854	0.665921	7.00696	Shared	Gm19582
MAnorm2_Shared_peak_1513	chr1	87900913	87902273	-0.492249	0.00264133	6.5453	Shared	Gm19582
MAnorm2_Shared_peak_1514	chr1	87906354	87907182	-0.228169	0.323939	5.85666	Shared	Gm19582
MAnorm2_Con-specific_peak_1515	chr1	87910170	87910629	-1.17278	0.000954244	4.28804	Con-specific	Gm19582
MAnorm2_Others_peak_1516	chr1	87914571	87915222	0.477301	0.190366	4.45616	Others	Gm19582
MAnorm2_Others_peak_1517	chr1	87922268	87922811	0.212207	0.706981	3.54962	Others	Gm19582
MAnorm2_Shared_peak_1518	chr1	87934841	87936875	-0.724363	5.26425e-09	7.21292	Shared	Usp40
MAnorm2_Others_peak_1519	chr1	87960318	87960665	-0.474642	0.427486	3.18466	Others	Usp40
MAnorm2_Shared_peak_1520	chr1	88007872	88008980	0.070355	0.628856	7.39618	Shared	Usp40
MAnorm2_Abx-specific_peak_1521	chr1	88041938	88042313	2.37609	0.0110152	1.55576	Abx-specific	Ugt1a10
MAnorm2_Shared_peak_1522	chr1	88094062	88095490	0.0352928	0.878701	6.30576	Shared	Ugt1a7c
MAnorm2_Others_peak_1523	chr1	88144247	88144858	-0.393865	0.442702	3.63633	Others	Ugt1a6a
MAnorm2_Shared_peak_1524	chr1	88205346	88206034	-0.389417	0.137147	5.37423	Shared	Dnajb3
MAnorm2_Shared_peak_1525	chr1	88259149	88259897	-0.687885	0.00230905	5.61423	Shared	6430706D22Rik
MAnorm2_Shared_peak_1526	chr1	88276421	88278221	-0.351803	7.64716e-13	9.8868	Shared	A730008H23Rik
MAnorm2_Shared_peak_1527	chr1	88287503	88288179	-0.274978	0.406056	4.8798	Shared	Hjurp
MAnorm2_Shared_peak_1528	chr1	88424492	88425246	0.190046	0.564891	4.98819	Shared	Spp2
MAnorm2_Others_peak_1529	chr1	88433395	88433887	-0.664294	0.311572	2.83868	Others	Spp2
MAnorm2_Abx-specific_peak_1530	chr1	88450495	88451427	1.3952	2.43168e-06	4.7371	Abx-specific	Spp2
MAnorm2_Shared_peak_1531	chr1	88456627	88457248	0.6629	0.0395725	4.68332	Shared	Spp2
MAnorm2_Shared_peak_1532	chr1	88460491	88461247	0.324263	0.27466	5.10653	Shared	Glrp1
MAnorm2_Shared_peak_1533	chr1	88462204	88463509	-0.040135	0.872569	6.0684	Shared	Glrp1
MAnorm2_Shared_peak_1534	chr1	88465949	88466786	0.277443	0.376483	5.01315	Shared	Glrp1
MAnorm2_Shared_peak_1535	chr1	88474156	88476230	0.232759	0.00248183	8.73571	Shared	Glrp1
MAnorm2_Abx-specific_peak_1536	chr1	88480578	88481022	1.52974	4.11168e-05	4.09655	Abx-specific	Glrp1
MAnorm2_Shared_peak_1537	chr1	88496931	88498106	0.387845	0.148994	5.30833	Shared	Glrp1
MAnorm2_Abx-specific_peak_1538	chr1	88505943	88507205	1.03443	2.57856e-07	5.84157	Abx-specific	Glrp1
MAnorm2_Shared_peak_1539	chr1	88509970	88510613	-0.399859	0.369684	3.99474	Shared	Glrp1
MAnorm2_Shared_peak_1540	chr1	88553357	88554333	0.412768	0.0166657	6.45053	Shared	Gm19589
MAnorm2_Abx-specific_peak_1541	chr1	88554881	88555872	1.2716	1.77604e-07	5.28163	Abx-specific	Gm19589
MAnorm2_Shared_peak_1542	chr1	88562174	88563053	0.653382	3.95041e-05	6.55998	Shared	Gm19589
MAnorm2_Abx-specific_peak_1543	chr1	88565093	88565434	1.58747	0.000753199	3.46665	Abx-specific	Gm19589
MAnorm2_Shared_peak_1544	chr1	88575425	88577041	0.490853	4.55666e-07	7.9417	Shared	Gm19589
MAnorm2_Shared_peak_1545	chr1	88577569	88578803	0.56877	2.17035e-06	7.34432	Shared	Gm19589
MAnorm2_Shared_peak_1546	chr1	88586738	88588304	0.294581	0.000152206	8.65215	Shared	Gm19589
MAnorm2_Abx-specific_peak_1547	chr1	88610401	88611536	1.23859	8.7569e-09	5.62168	Abx-specific	Gm19589
MAnorm2_Abx-specific_peak_1548	chr1	88616198	88616855	1.47082	0.000838511	3.66352	Abx-specific	Gm19589
MAnorm2_Shared_peak_1549	chr1	88621741	88623037	0.334284	0.00550409	7.45313	Shared	Gm19589
MAnorm2_Shared_peak_1550	chr1	88636222	88636982	0.886885	5.02445e-05	5.64017	Shared	Arl4c
MAnorm2_Shared_peak_1551	chr1	88641593	88642353	0.649477	0.00130335	5.92284	Shared	Arl4c
MAnorm2_Abx-specific_peak_1552	chr1	88643032	88643540	1.3453	1.0602e-07	5.16752	Abx-specific	Arl4c
MAnorm2_Abx-specific_peak_1553	chr1	88644198	88644816	1.42543	2.45468e-12	5.75474	Abx-specific	Arl4c
MAnorm2_Abx-specific_peak_1554	chr1	88647528	88648167	1.15633	5.98388e-07	5.43367	Abx-specific	Arl4c
MAnorm2_Shared_peak_1555	chr1	88654384	88656572	0.449152	4.16836e-12	9.0758	Shared	Arl4c
MAnorm2_Abx-specific_peak_1556	chr1	88680577	88681100	1.0451	0.000206437	4.93	Abx-specific	Arl4c
MAnorm2_Abx-specific_peak_1557	chr1	88682727	88683123	1.17563	0.000668741	4.35925	Abx-specific	Arl4c
MAnorm2_Shared_peak_1558	chr1	88684290	88685648	0.851767	4.30662e-10	6.92746	Shared	Arl4c
MAnorm2_Shared_peak_1559	chr1	88694062	88694763	0.551911	0.00691358	5.92935	Shared	Arl4c
MAnorm2_Shared_peak_1560	chr1	88700959	88702733	0.075198	0.181709	9.87343	Shared	Arl4c
MAnorm2_Shared_peak_1561	chr1	88705097	88705982	0.328351	1.36326e-05	8.70899	Shared	Arl4c
MAnorm2_Shared_peak_1562	chr1	88708356	88709584	0.210707	0.0508946	7.86178	Shared	Arl4c
MAnorm2_Shared_peak_1563	chr1	88720414	88721355	0.79641	3.22353e-08	6.79008	Shared	Arl4c
MAnorm2_Shared_peak_1564	chr1	88741988	88742785	0.414231	0.140678	5.17273	Shared	Platr5
MAnorm2_Shared_peak_1565	chr1	88745169	88745740	0.107857	0.667985	5.84454	Shared	Platr5
MAnorm2_Shared_peak_1566	chr1	89069542	89071209	-0.211211	0.000749746	9.31071	Shared	Sh3bp4
MAnorm2_Shared_peak_1567	chr1	89078605	89079690	0.0670446	0.863578	4.7788	Shared	Sh3bp4
MAnorm2_Con-specific_peak_1568	chr1	89089805	89090888	-1.00561	4.2957e-07	5.87136	Con-specific	Sh3bp4
MAnorm2_Others_peak_1569	chr1	89096425	89096995	-0.402168	0.383211	3.90512	Others	Sh3bp4
MAnorm2_Shared_peak_1570	chr1	89108296	89109347	-0.873628	0.00289974	4.86197	Shared	Sh3bp4
MAnorm2_Con-specific_peak_1571	chr1	89130174	89131834	-1.52284	1.61034e-11	5.45623	Con-specific	Sh3bp4
MAnorm2_Shared_peak_1572	chr1	89183156	89184197	-0.704434	0.010849	5.07057	Shared	Sh3bp4
MAnorm2_Con-specific_peak_1573	chr1	89191239	89192115	-1.02035	0.00169935	4.55359	Con-specific	Sh3bp4
MAnorm2_Con-specific_peak_1574	chr1	89302594	89303237	-1.93577	2.55806e-05	3.48679	Con-specific	C030007H22Rik
MAnorm2_Others_peak_1575	chr1	89454496	89455066	0.128759	0.699853	5.05571	Others	Agap1
MAnorm2_Con-specific_peak_1576	chr1	89455460	89456762	-1.29941	1.55462e-06	4.99341	Con-specific	Agap1
MAnorm2_Others_peak_1577	chr1	89467465	89467912	0.272496	0.643061	3.37249	Others	Agap1
MAnorm2_Others_peak_1578	chr1	89575229	89575545	0.165356	0.813894	3.0291	Others	4933400F21Rik
MAnorm2_Con-specific_peak_1579	chr1	89576852	89577231	-1.72079	2.10615e-05	3.85429	Con-specific	4933400F21Rik
MAnorm2_Shared_peak_1580	chr1	89580719	89581455	-0.54104	0.0705495	4.93369	Shared	4933400F21Rik
MAnorm2_Others_peak_1581	chr1	89600856	89601765	0.131667	0.717993	4.81867	Others	4933400F21Rik
MAnorm2_Shared_peak_1582	chr1	89602551	89603716	-0.364987	0.0558237	6.2171	Shared	4933400F21Rik
MAnorm2_Others_peak_1583	chr1	89609969	89610433	-1.12722	0.0851145	2.68691	Others	4933400F21Rik
MAnorm2_Shared_peak_1584	chr1	89643861	89644752	-0.540699	0.00331717	6.2105	Shared	4933400F21Rik
MAnorm2_Others_peak_1585	chr1	89646560	89647019	-0.455148	0.265154	4.17833	Others	4933400F21Rik
MAnorm2_Con-specific_peak_1586	chr1	89882451	89882821	-2.19573	0.0108469	1.78921	Con-specific	Gbx2
MAnorm2_Con-specific_peak_1587	chr1	89930123	89931382	-2.29097	3.99177e-15	4.69869	Con-specific	Gbx2
MAnorm2_Con-specific_peak_1588	chr1	89939476	89940633	-2.16922	2.58662e-17	5.06241	Con-specific	Gbx2
MAnorm2_Con-specific_peak_1589	chr1	90152948	90153940	-1.35114	6.52116e-06	4.70949	Con-specific	Iqca
MAnorm2_Shared_peak_1590	chr1	90180962	90182304	0.0178742	0.96568	4.7344	Shared	Ackr3
MAnorm2_Con-specific_peak_1591	chr1	90202436	90204562	-1.85565	1.99859e-20	5.76309	Con-specific	Ackr3
MAnorm2_Others_peak_1592	chr1	90412717	90413083	0.0811152	0.908769	3.12438	Others	Cops8
MAnorm2_Others_peak_1593	chr1	90505510	90506186	-0.951956	0.0486879	3.52735	Others	Cops8
MAnorm2_Shared_peak_1594	chr1	90592621	90593291	0.153042	0.681212	4.72175	Shared	Cops8
MAnorm2_Shared_peak_1595	chr1	90602790	90604005	-0.0196641	0.853991	8.51771	Shared	Cops8
MAnorm2_Con-specific_peak_1596	chr1	90673353	90674247	-3.87414	3.26366e-13	2.97379	Con-specific	Cops8
MAnorm2_Con-specific_peak_1597	chr1	90676587	90677097	-1.43686	0.00351721	3.37145	Con-specific	Cops8
MAnorm2_Con-specific_peak_1598	chr1	90694831	90695802	-1.82065	1.83808e-06	4.00053	Con-specific	Cops8
MAnorm2_Others_peak_1599	chr1	90740657	90741263	-0.867377	0.0310581	4.02981	Others	Col6a3
MAnorm2_Con-specific_peak_1600	chr1	90928261	90928928	-1.25875	0.00307953	3.79095	Con-specific	Mlph
MAnorm2_Con-specific_peak_1601	chr1	90948838	90949807	-1.37937	3.31956e-06	4.7331	Con-specific	Prlh
MAnorm2_Con-specific_peak_1602	chr1	90956461	90957083	-1.3611	0.00127098	3.79232	Con-specific	Prlh
MAnorm2_Shared_peak_1603	chr1	90973034	90973832	-0.0405021	0.907543	5.16613	Shared	Rab17
MAnorm2_Shared_peak_1604	chr1	90998309	91000023	-0.40913	0.035739	6.1299	Shared	Lrrfip1
MAnorm2_Shared_peak_1605	chr1	91023498	91024740	0.426462	0.106137	5.32763	Shared	Lrrfip1
MAnorm2_Abx-specific_peak_1606	chr1	91034329	91034716	1.08075	0.0309607	3.39651	Abx-specific	Lrrfip1
MAnorm2_Shared_peak_1607	chr1	91037592	91038485	-0.0927673	0.724408	5.76824	Shared	Lrrfip1
MAnorm2_Shared_peak_1608	chr1	91052412	91054270	0.00203466	0.976725	9.90738	Shared	Lrrfip1
MAnorm2_Shared_peak_1609	chr1	91055990	91056891	0.138668	0.182312	8.07938	Shared	Lrrfip1
MAnorm2_Shared_peak_1610	chr1	91057363	91058145	0.370595	9.77759e-05	8.05979	Shared	Lrrfip1
MAnorm2_Shared_peak_1611	chr1	91062149	91063679	0.110148	0.238233	8.42989	Shared	Lrrfip1
MAnorm2_Shared_peak_1612	chr1	91064479	91065783	0.314759	0.000931914	8.09832	Shared	Lrrfip1
MAnorm2_Shared_peak_1613	chr1	91079836	91081180	0.359069	0.00660772	7.18797	Shared	Lrrfip1
MAnorm2_Abx-specific_peak_1614	chr1	91085959	91086922	1.30711	2.70612e-11	5.86676	Abx-specific	Lrrfip1
MAnorm2_Shared_peak_1615	chr1	91092351	91094171	0.400521	2.70298e-05	8.03417	Shared	Lrrfip1
MAnorm2_Shared_peak_1616	chr1	91095076	91096053	0.902475	1.27066e-14	7.33961	Shared	Lrrfip1
MAnorm2_Shared_peak_1617	chr1	91096288	91096900	0.29789	0.113075	6.31336	Shared	Lrrfip1
MAnorm2_Shared_peak_1618	chr1	91098685	91099246	0.165046	0.36351	6.5833	Shared	Lrrfip1
MAnorm2_Others_peak_1619	chr1	91145056	91145397	0.1149	0.850246	3.48113	Others	Rbm44
MAnorm2_Shared_peak_1620	chr1	91179043	91180695	-0.424073	1.20932e-11	9.18167	Shared	Ramp1
MAnorm2_Shared_peak_1621	chr1	91183010	91183619	-0.528041	0.000233599	6.88074	Shared	Ramp1
MAnorm2_Shared_peak_1622	chr1	91187064	91188270	-0.535629	5.07589e-05	7.09688	Shared	Ramp1
MAnorm2_Shared_peak_1623	chr1	91192111	91194356	-0.390443	6.66282e-07	8.56731	Shared	Ramp1
MAnorm2_Others_peak_1624	chr1	91195406	91196184	-0.600755	0.000978904	6.21454	Others	Ramp1
MAnorm2_Con-specific_peak_1625	chr1	91201830	91203009	-1.81706	1.38403e-12	5.08429	Con-specific	Ramp1
MAnorm2_Shared_peak_1626	chr1	91210772	91211880	-0.717023	0.00156694	5.59241	Shared	Ramp1
MAnorm2_Shared_peak_1627	chr1	91216197	91217142	-0.461423	0.0214491	6.02235	Shared	Ube2f
MAnorm2_Con-specific_peak_1628	chr1	91219627	91220854	-1.19628	7.87186e-15	6.54572	Con-specific	Ube2f
MAnorm2_Others_peak_1629	chr1	91231053	91231399	-0.351225	0.555924	3.2753	Others	Ube2f
MAnorm2_Shared_peak_1630	chr1	91238944	91240479	-0.994513	3.35112e-06	5.67678	Shared	Ube2f
MAnorm2_Con-specific_peak_1631	chr1	91240480	91241645	-1.52823	2.20994e-11	5.42722	Con-specific	Ube2f
MAnorm2_Shared_peak_1632	chr1	91249745	91251237	0.0636157	0.482526	8.68055	Shared	Ube2f
MAnorm2_Shared_peak_1633	chr1	91251238	91252402	-0.114296	0.435657	7.25364	Shared	Ube2f
MAnorm2_Others_peak_1634	chr1	91257589	91258082	-0.924187	0.103322	3.11606	Others	Ube2f
MAnorm2_Shared_peak_1635	chr1	91278678	91279602	0.486321	0.215996	4.25616	Shared	Scly
MAnorm2_Others_peak_1636	chr1	91286981	91287811	0.467244	0.223666	4.32842	Others	Scly
MAnorm2_Shared_peak_1637	chr1	91297683	91298743	0.0316529	0.729353	8.83469	Shared	Scly
MAnorm2_Con-specific_peak_1638	chr1	91313331	91314081	-2.2006	4.35853e-06	3.35142	Con-specific	Espnl
MAnorm2_Con-specific_peak_1639	chr1	91345202	91345799	-3.09087	6.55644e-07	2.58551	Con-specific	Klhl30
MAnorm2_Shared_peak_1640	chr1	91346702	91347318	-0.521268	0.114779	4.68502	Shared	Klhl30
MAnorm2_Shared_peak_1641	chr1	91351041	91351822	-0.343473	0.388736	4.33156	Shared	Klhl30
MAnorm2_Shared_peak_1642	chr1	91366099	91367160	-0.205875	0.157249	7.08617	Shared	Erfe
MAnorm2_Shared_peak_1643	chr1	91380189	91381098	-0.0400885	0.891404	5.6283	Shared	Erfe
MAnorm2_Shared_peak_1644	chr1	91397861	91399414	0.0403247	0.66297	8.73895	Shared	Ilkap
MAnorm2_Shared_peak_1645	chr1	91405356	91406220	0.171356	0.607807	4.98283	Shared	1700020N18Rik
MAnorm2_Shared_peak_1646	chr1	91412434	91414376	-0.0823567	0.150072	9.80361	Shared	Hes6
MAnorm2_Shared_peak_1647	chr1	91428546	91429194	0.0111133	0.977664	4.85775	Shared	Hes6
MAnorm2_Shared_peak_1648	chr1	91458604	91460216	-0.0892238	0.120115	9.77186	Shared	Per2
MAnorm2_Shared_peak_1649	chr1	91483018	91483975	-0.0502984	0.874157	5.38262	Shared	Traf3ip1
MAnorm2_Shared_peak_1650	chr1	91494051	91495428	-0.0724038	0.513108	8.11584	Shared	Traf3ip1
MAnorm2_Shared_peak_1651	chr1	91506820	91508104	-0.249531	0.264646	5.91676	Shared	Traf3ip1
MAnorm2_Others_peak_1652	chr1	91523739	91524195	0.174664	0.775179	3.38582	Others	Asb1
MAnorm2_Shared_peak_1653	chr1	91539674	91541267	-0.00426428	0.959219	9.39238	Shared	Asb1
MAnorm2_Con-specific_peak_1654	chr1	91600300	91601918	-2.92233	7.74968e-31	5.06509	Con-specific	Asb1
MAnorm2_Con-specific_peak_1655	chr1	91612598	91613007	-2.46764	0.000157894	2.49803	Con-specific	Asb1
MAnorm2_Shared_peak_1656	chr1	91625636	91626923	-0.70231	0.000113984	6.18231	Shared	Asb1
MAnorm2_Con-specific_peak_1657	chr1	91630314	91632004	-2.40345	1.4627e-32	5.71157	Con-specific	Asb1
MAnorm2_Con-specific_peak_1658	chr1	91650334	91650866	-3.69817	6.82288e-06	1.79765	Con-specific	Asb1
MAnorm2_Con-specific_peak_1659	chr1	91658621	91660037	-3.05849	3.04627e-35	5.13317	Con-specific	Asb1
MAnorm2_Con-specific_peak_1660	chr1	91678743	91679309	-2.97305	1.19742e-07	2.86705	Con-specific	Twist2
MAnorm2_Shared_peak_1661	chr1	91962079	91962893	0.127015	0.694951	5.14195	Shared	Twist2
MAnorm2_Shared_peak_1662	chr1	91984197	91984998	0.711396	0.000777836	5.77733	Shared	Twist2
MAnorm2_Shared_peak_1663	chr1	92006608	92007255	0.733899	0.0397064	4.38776	Shared	Hdac4
MAnorm2_Shared_peak_1664	chr1	92050820	92052604	0.693651	1.389e-10	7.59785	Shared	Hdac4
MAnorm2_Shared_peak_1665	chr1	92058458	92060029	0.472044	0.00144471	6.82087	Shared	Hdac4
MAnorm2_Shared_peak_1666	chr1	92063941	92065269	0.387514	0.000693049	7.56014	Shared	Hdac4
MAnorm2_Shared_peak_1667	chr1	92069240	92070161	0.565378	0.000428645	6.56608	Shared	Hdac4
MAnorm2_Others_peak_1668	chr1	92071873	92072430	-0.206008	0.575879	4.67869	Others	Hdac4
MAnorm2_Shared_peak_1669	chr1	92079507	92080981	0.000189002	0.998624	8.06503	Shared	Hdac4
MAnorm2_Others_peak_1670	chr1	92082946	92083263	0.666273	0.0314662	4.78486	Others	Hdac4
MAnorm2_Shared_peak_1671	chr1	92086274	92087045	-0.0270102	0.935986	5.2835	Shared	Hdac4
MAnorm2_Shared_peak_1672	chr1	92102729	92105099	0.536559	0.000328937	6.76954	Shared	Hdac4
MAnorm2_Others_peak_1673	chr1	92113511	92114014	-0.595632	0.253966	3.46162	Others	Hdac4
MAnorm2_Shared_peak_1674	chr1	92119134	92119764	0.0547274	0.881491	4.973	Shared	Hdac4
MAnorm2_Others_peak_1675	chr1	92122730	92123370	0.846791	0.00261841	4.98013	Others	Hdac4
MAnorm2_Shared_peak_1676	chr1	92127478	92128310	-0.935431	4.61051e-05	5.49938	Shared	Hdac4
MAnorm2_Shared_peak_1677	chr1	92129893	92131017	0.153208	0.314991	7.05714	Shared	Hdac4
MAnorm2_Shared_peak_1678	chr1	92147709	92149222	-0.0434801	0.873223	5.82151	Shared	Hdac4
MAnorm2_Shared_peak_1679	chr1	92164226	92165033	0.563939	0.0524132	4.99665	Shared	Hdac4
MAnorm2_Others_peak_1680	chr1	92165959	92166637	-0.644281	0.0383628	4.78194	Others	Hdac4
MAnorm2_Shared_peak_1681	chr1	92178226	92179656	0.195634	0.0449134	8.14666	Shared	Hdac4
MAnorm2_Shared_peak_1682	chr1	92180267	92181180	-0.00575411	0.939196	9.64158	Shared	Hdac4
MAnorm2_Abx-specific_peak_1683	chr1	92190406	92190942	1.55447	9.33382e-05	3.92102	Abx-specific	Hdac4
MAnorm2_Others_peak_1684	chr1	92202901	92203407	-0.515498	0.282682	3.72528	Others	Hdac4
MAnorm2_Shared_peak_1685	chr1	92216310	92217365	0.356115	0.238055	5.03356	Shared	Hdac4
MAnorm2_Abx-specific_peak_1686	chr1	92235144	92236378	1.13515	1.1426e-06	5.41796	Abx-specific	Hdac4
MAnorm2_Others_peak_1687	chr1	92265380	92265919	0.0314469	0.952123	4.0575	Others	Hdac4
MAnorm2_Con-specific_peak_1688	chr1	92298811	92299795	-1.74131	3.34811e-08	4.52638	Con-specific	Hdac4
MAnorm2_Others_peak_1689	chr1	92360074	92360531	1.04954	0.0912869	2.84242	Others	Mir6900
MAnorm2_Shared_peak_1690	chr1	92371269	92371859	0.323001	0.375066	4.58172	Shared	Mir6900
MAnorm2_Con-specific_peak_1691	chr1	92437922	92438366	-1.05008	0.0357435	3.40788	Con-specific	Mir6900
MAnorm2_Shared_peak_1692	chr1	92453655	92454506	-0.294492	0.436877	4.5109	Shared	Mir6900
MAnorm2_Shared_peak_1693	chr1	92468620	92469361	0.68913	1.3901e-05	6.55515	Shared	Mir6900
MAnorm2_Shared_peak_1694	chr1	92473160	92474526	-0.0655605	0.398792	9.07486	Shared	Ndufa10
MAnorm2_Shared_peak_1695	chr1	92632855	92633967	0.432575	0.111441	5.24741	Shared	Cops9
MAnorm2_Shared_peak_1696	chr1	92640239	92642341	-0.0641381	0.490959	8.60542	Shared	Cops9
MAnorm2_Shared_peak_1697	chr1	92647763	92648982	-0.0463343	0.749464	7.51815	Shared	Otos
MAnorm2_Shared_peak_1698	chr1	92675922	92676575	-0.407474	0.35548	4.01491	Shared	Otos
MAnorm2_Others_peak_1699	chr1	92696825	92697261	-0.507358	0.297501	3.69308	Others	Otos
MAnorm2_Con-specific_peak_1700	chr1	92699123	92699837	-3.79309	5.93052e-10	2.59125	Con-specific	Otos
MAnorm2_Shared_peak_1701	chr1	92773597	92775344	0.257357	0.178954	6.30772	Shared	Gpc1
MAnorm2_Abx-specific_peak_1702	chr1	92803426	92804204	1.39875	3.77034e-06	4.67739	Abx-specific	Gpc1
MAnorm2_Abx-specific_peak_1703	chr1	92805484	92807286	1.12874	1.80923e-07	5.62398	Abx-specific	Gpc1
MAnorm2_Shared_peak_1704	chr1	92831067	92832864	-0.0595548	0.61568	7.98288	Shared	Gpc1
MAnorm2_Others_peak_1705	chr1	92833946	92834273	0.138853	0.724424	4.60258	Others	Gpc1
MAnorm2_Con-specific_peak_1706	chr1	92848741	92850336	-1.06733	1.70179e-05	5.26298	Con-specific	Mir149
MAnorm2_Others_peak_1707	chr1	92895023	92895510	-0.238012	0.635456	3.82305	Others	Ankmy1
MAnorm2_Shared_peak_1708	chr1	92906654	92907779	0.0706259	0.329327	9.23164	Shared	Dusp28
MAnorm2_Shared_peak_1709	chr1	92910264	92910731	0.234986	0.0894759	7.18011	Shared	5033417F24Rik
MAnorm2_Shared_peak_1710	chr1	92911127	92912499	-0.305525	0.000691331	8.25093	Shared	Rnpepl1
MAnorm2_Others_peak_1711	chr1	92921617	92922121	0.434979	0.426616	3.44151	Others	Rnpepl1
MAnorm2_Shared_peak_1712	chr1	92933753	92935293	-0.0212933	0.760553	9.66311	Shared	Capn10
MAnorm2_Shared_peak_1713	chr1	92956410	92957421	-0.245527	0.303687	5.75518	Shared	9430060I03Rik
MAnorm2_Con-specific_peak_1714	chr1	92971568	92973498	-1.16865	1.42345e-23	7.31514	Con-specific	Gpr35
MAnorm2_Con-specific_peak_1715	chr1	93014497	93014868	-2.34044	0.00308386	2.0006	Con-specific	Aqp12
MAnorm2_Shared_peak_1716	chr1	93071298	93071898	0.502377	0.171556	4.42014	Shared	Kif1a
MAnorm2_Shared_peak_1717	chr1	93235425	93236710	0.0704747	0.777506	5.97798	Shared	Sned1
MAnorm2_Shared_peak_1718	chr1	93305263	93306298	-0.224109	0.148612	6.89645	Shared	Mterf4
MAnorm2_Shared_peak_1719	chr1	93342503	93344124	-0.0713519	0.227303	9.76211	Shared	Ppp1r7
MAnorm2_Shared_peak_1720	chr1	93401223	93402486	-0.224905	0.324829	5.89373	Shared	Ano7
MAnorm2_Shared_peak_1721	chr1	93444433	93446323	-0.278543	7.858e-05	8.92754	Shared	Hdlbp
MAnorm2_Con-specific_peak_1722	chr1	93465564	93466639	-2.39445	5.52131e-09	3.75444	Con-specific	Hdlbp
MAnorm2_Shared_peak_1723	chr1	93477948	93479754	-0.0156239	0.762643	10.5558	Shared	Hdlbp
MAnorm2_Shared_peak_1724	chr1	93511363	93512676	-0.0665657	0.500804	8.43536	Shared	Farp2
MAnorm2_Shared_peak_1725	chr1	93634750	93636437	-0.0717307	0.208221	9.8562	Shared	Stk25
MAnorm2_Shared_peak_1726	chr1	93667857	93669239	0.115869	0.420642	7.2985	Shared	Bok
MAnorm2_Con-specific_peak_1727	chr1	93685454	93686936	-1.63115	1.77921e-14	5.6119	Con-specific	Bok
MAnorm2_Others_peak_1728	chr1	93726955	93727405	-0.0961239	0.841442	4.15348	Others	Thap4
MAnorm2_Shared_peak_1729	chr1	93736025	93736553	-0.296101	0.513262	4.04123	Shared	Thap4
MAnorm2_Shared_peak_1730	chr1	93753751	93755465	0.26835	1.15089e-05	9.32209	Shared	Thap4
MAnorm2_Shared_peak_1731	chr1	93801552	93802413	0.0626008	0.556015	8.26212	Shared	Dtymk
MAnorm2_Shared_peak_1732	chr1	93803265	93804680	-0.0213855	0.751129	9.7563	Shared	Ing5
MAnorm2_Shared_peak_1733	chr1	93824610	93825996	0.0231253	0.762461	9.39706	Shared	D2hgdh
MAnorm2_Shared_peak_1734	chr1	93832503	93833290	0.319782	0.274947	5.145	Shared	D2hgdh
MAnorm2_Abx-specific_peak_1735	chr1	93972343	93972764	1.28627	0.00438136	3.6276	Abx-specific	Gal3st2c
MAnorm2_Shared_peak_1736	chr1	94034598	94036185	-0.078193	0.294441	9.12472	Shared	Neu4
MAnorm2_Shared_peak_1737	chr1	94042061	94042922	0.287441	0.223666	5.73147	Shared	Pdcd1
MAnorm2_Others_peak_1738	chr1	94047916	94048532	-0.881173	0.000141495	5.48982	Others	Pdcd1
MAnorm2_Others_peak_1739	chr1	94051610	94054030	-0.643882	1.33352e-09	7.65755	Others	Pdcd1
MAnorm2_Shared_peak_1740	chr1	94074557	94075415	-0.539082	0.00390792	6.17237	Shared	Pdcd1
MAnorm2_Shared_peak_1741	chr1	94078541	94079589	0.129749	0.549868	6.19032	Shared	Pdcd1
MAnorm2_Shared_peak_1742	chr1	94091408	94092732	0.741781	7.14425e-06	6.43038	Shared	Pdcd1
MAnorm2_Con-specific_peak_1743	chr1	94790922	94791674	-1.01885	0.00250036	4.45872	Con-specific	4930440C22Rik
MAnorm2_Shared_peak_1744	chr1	95267476	95268898	-0.845133	2.01168e-07	6.4502	Shared	Fam174a
MAnorm2_Shared_peak_1745	chr1	95313076	95314534	0.0509428	0.479017	9.35046	Shared	Fam174a
MAnorm2_Shared_peak_1746	chr1	95450721	95451518	0.708155	0.0159811	4.90818	Shared	Fam174a
MAnorm2_Shared_peak_1747	chr1	95572722	95573635	0.18989	0.4775	5.53997	Shared	St8sia4
MAnorm2_Shared_peak_1748	chr1	95589944	95590606	0.00379281	0.994084	4.17309	Shared	St8sia4
MAnorm2_Shared_peak_1749	chr1	95598078	95598857	0.299975	0.492909	4.12801	Shared	St8sia4
MAnorm2_Shared_peak_1750	chr1	95605385	95606390	0.521313	0.0783317	4.97067	Shared	St8sia4
MAnorm2_Shared_peak_1751	chr1	95655175	95656184	0.358313	0.00391335	7.35393	Shared	St8sia4
MAnorm2_Shared_peak_1752	chr1	95656850	95657601	0.238676	0.234494	6.20938	Shared	St8sia4
MAnorm2_Shared_peak_1753	chr1	95664449	95666430	-0.0495343	0.537073	9.06978	Shared	St8sia4
MAnorm2_Shared_peak_1754	chr1	95666431	95668315	-0.0737191	0.254779	9.51253	Shared	St8sia4
MAnorm2_Shared_peak_1755	chr1	95673816	95674484	0.135614	0.727027	4.64391	Shared	St8sia4
MAnorm2_Shared_peak_1756	chr1	95743934	95745349	-0.518657	0.034165	5.46732	Shared	4930598F16Rik
MAnorm2_Abx-specific_peak_1757	chr1	95754358	95754808	1.13998	0.0387284	3.12962	Abx-specific	4930598F16Rik
MAnorm2_Shared_peak_1758	chr1	96871635	96872534	-0.366655	0.23815	4.94871	Shared	Slco4c1
MAnorm2_Others_peak_1759	chr1	97575611	97576444	-0.898934	0.0136487	4.28065	Others	D1Ertd622e
MAnorm2_Shared_peak_1760	chr1	97580331	97581235	0.212463	0.14878	7.04984	Shared	D1Ertd622e
MAnorm2_Shared_peak_1761	chr1	97623031	97624056	0.702682	0.000134521	6.15261	Shared	D1Ertd622e
MAnorm2_Shared_peak_1762	chr1	97649645	97650950	-0.00408551	0.987995	6.02405	Shared	D1Ertd622e
MAnorm2_Others_peak_1763	chr1	97659477	97660002	0.549704	0.00189697	6.31275	Others	D1Ertd622e
MAnorm2_Shared_peak_1764	chr1	97660474	97662499	0.119622	0.0623219	9.39113	Shared	D1Ertd622e
MAnorm2_Shared_peak_1765	chr1	97688604	97689154	0.38933	0.405555	3.87855	Shared	D1Ertd622e
MAnorm2_Shared_peak_1766	chr1	97768979	97770730	-0.113023	0.0490761	9.70177	Shared	Ppip5k2
MAnorm2_Shared_peak_1767	chr1	97976805	97977427	0.112537	0.790018	4.46372	Shared	B230216N24Rik
MAnorm2_Shared_peak_1768	chr1	98094680	98096247	-0.00903953	0.952286	7.65181	Shared	Pam
MAnorm2_Shared_peak_1769	chr1	98129908	98132023	0.933576	4.83826e-08	6.29469	Shared	1810006J02Rik
MAnorm2_Others_peak_1770	chr1	98589849	98590245	0.779073	0.250231	2.70718	Others	Slco6d1
MAnorm2_Shared_peak_1771	chr1	101901732	101903022	0.382251	0.0121609	6.79506	Shared	Gm20268
MAnorm2_Con-specific_peak_1772	chr1	105355737	105357245	-1.18473	1.05215e-11	6.20692	Con-specific	Rnf152
MAnorm2_Con-specific_peak_1773	chr1	105434858	105435607	-1.62823	1.19807e-07	4.6049	Con-specific	Rnf152
MAnorm2_Others_peak_1774	chr1	105543018	105543528	0.495559	0.258943	3.96538	Others	Pign
MAnorm2_Shared_peak_1775	chr1	105663112	105664832	0.0558307	0.408635	9.49156	Shared	Relch
MAnorm2_Others_peak_1776	chr1	105709285	105709944	-0.622191	0.197515	3.65036	Others	Relch
MAnorm2_Con-specific_peak_1777	chr1	105752039	105752839	-1.01259	0.00465178	4.30029	Con-specific	Tnfrsf11a
MAnorm2_Con-specific_peak_1778	chr1	105771041	105771648	-1.15164	0.0104119	3.66603	Con-specific	Tnfrsf11a
MAnorm2_Con-specific_peak_1779	chr1	105780075	105781851	-1.05318	1.48407e-12	6.65674	Con-specific	Tnfrsf11a
MAnorm2_Con-specific_peak_1780	chr1	105784463	105785167	-1.82229	3.61057e-10	4.74139	Con-specific	Tnfrsf11a
MAnorm2_Shared_peak_1781	chr1	105790317	105790929	-0.0673865	0.888915	4.19352	Shared	Tnfrsf11a
MAnorm2_Shared_peak_1782	chr1	105803008	105803757	-0.878262	0.012634	4.37729	Shared	Tnfrsf11a
MAnorm2_Con-specific_peak_1783	chr1	105805474	105805908	-1.04966	0.0154668	3.78495	Con-specific	Tnfrsf11a
MAnorm2_Others_peak_1784	chr1	105844438	105844778	-1.00524	0.185163	2.3371	Others	Tnfrsf11a
MAnorm2_Shared_peak_1785	chr1	105882233	105883942	-0.548563	0.0159963	5.64538	Shared	Tnfrsf11a
MAnorm2_Shared_peak_1786	chr1	105891181	105891572	-0.0113949	0.978826	4.64549	Shared	Gm7160
MAnorm2_Others_peak_1787	chr1	105964779	105965219	0.477039	0.373808	3.46313	Others	Gm7160
MAnorm2_Shared_peak_1788	chr1	105971350	105972608	0.0946875	0.637623	6.46777	Shared	Gm7160
MAnorm2_Others_peak_1789	chr1	105973660	105974192	-0.835882	0.0200758	4.33479	Others	Gm7160
MAnorm2_Shared_peak_1790	chr1	105980465	105981668	0.855928	3.44005e-12	7.21138	Shared	Gm7160
MAnorm2_Others_peak_1791	chr1	105989683	105992022	0.0860184	0.0804635	10.1931	Others	Zcchc2
MAnorm2_Shared_peak_1792	chr1	105993462	105994037	-0.0241611	0.867821	7.64314	Shared	Zcchc2
MAnorm2_Shared_peak_1793	chr1	106019626	106020835	-0.329813	0.202972	5.45176	Shared	Zcchc2
MAnorm2_Shared_peak_1794	chr1	106030506	106030933	-0.0512054	0.909211	4.42918	Shared	Zcchc2
MAnorm2_Shared_peak_1795	chr1	106034951	106037407	-0.561757	1.42003e-06	7.42857	Shared	Zcchc2
MAnorm2_Shared_peak_1796	chr1	106061030	106061833	-0.00968552	0.980591	4.86398	Shared	Zcchc2
MAnorm2_Others_peak_1797	chr1	106064238	106064784	-0.85536	0.0384472	3.96258	Others	Zcchc2
MAnorm2_Con-specific_peak_1798	chr1	106065557	106066369	-1.37753	4.16524e-07	4.96545	Con-specific	Zcchc2
MAnorm2_Shared_peak_1799	chr1	106070908	106072218	-0.973088	0.000279535	5.08021	Shared	Zcchc2
MAnorm2_Abx-specific_peak_1800	chr1	106145318	106146073	1.02399	0.00128911	4.61052	Abx-specific	Gm20753
MAnorm2_Shared_peak_1801	chr1	106151341	106153209	-0.0374681	0.799817	7.51597	Shared	Gm20753
MAnorm2_Others_peak_1802	chr1	106157992	106158571	0.777438	0.012813	4.72419	Others	Gm20753
MAnorm2_Shared_peak_1803	chr1	106162288	106163806	-0.044501	0.853483	6.15979	Shared	Gm20753
MAnorm2_Shared_peak_1804	chr1	106171097	106173391	0.0601534	0.319907	9.75463	Shared	Phlpp1
MAnorm2_Others_peak_1805	chr1	106199817	106200340	0.417223	0.374809	3.84439	Others	Phlpp1
MAnorm2_Others_peak_1806	chr1	106204040	106204389	-0.239404	0.723062	3.04477	Others	Phlpp1
MAnorm2_Others_peak_1807	chr1	106231214	106231865	0.265092	0.586862	3.87433	Others	Phlpp1
MAnorm2_Shared_peak_1808	chr1	106274432	106274988	0.0490587	0.928249	3.89205	Shared	Phlpp1
MAnorm2_Others_peak_1809	chr1	106316887	106318923	0.452666	0.0196759	6.11476	Others	Phlpp1
MAnorm2_Abx-specific_peak_1810	chr1	106320893	106322058	1.07298	3.56752e-06	5.44981	Abx-specific	Phlpp1
MAnorm2_Shared_peak_1811	chr1	106389491	106390164	0.097207	0.798879	4.77138	Shared	Mir3473f
MAnorm2_Shared_peak_1812	chr1	106395085	106395952	-0.313097	0.262752	5.27088	Shared	Mir3473f
MAnorm2_Con-specific_peak_1813	chr1	106400472	106400922	-2.38835	0.00145209	2.1375	Con-specific	Mir3473f
MAnorm2_Others_peak_1814	chr1	106408077	106409701	-0.460645	0.0973791	5.17137	Others	Mir3473f
MAnorm2_Shared_peak_1815	chr1	106425068	106425953	0.106838	0.735773	5.24695	Shared	Mir3473f
MAnorm2_Shared_peak_1816	chr1	106428224	106428870	-0.516634	0.106473	4.77117	Shared	Mir3473f
MAnorm2_Shared_peak_1817	chr1	106511387	106512201	0.0554232	0.816841	6.14329	Shared	Mir3473f
MAnorm2_Shared_peak_1818	chr1	106515137	106516341	0.0326322	0.843673	7.23801	Shared	Mir3473f
MAnorm2_Others_peak_1819	chr1	106522550	106523354	-0.63847	0.112524	4.11566	Others	Mir3473f
MAnorm2_Shared_peak_1820	chr1	106544151	106545603	0.000353394	0.998769	5.87488	Shared	Mir3473f
MAnorm2_Shared_peak_1821	chr1	106548665	106549664	0.804121	2.54213e-06	6.32387	Shared	Mir3473f
MAnorm2_Abx-specific_peak_1822	chr1	106561228	106563052	1.40819	4.26457e-16	6.20001	Abx-specific	Mir3473f
MAnorm2_Abx-specific_peak_1823	chr1	106565830	106566250	1.12062	0.000205735	4.72916	Abx-specific	Mir3473f
MAnorm2_Shared_peak_1824	chr1	106569123	106571347	0.905838	5.27639e-10	6.73518	Shared	Mir3473f
MAnorm2_Shared_peak_1825	chr1	106577657	106578801	0.522263	0.00759602	6.05778	Shared	Mir3473f
MAnorm2_Abx-specific_peak_1826	chr1	106581503	106582364	1.41402	6.48848e-10	5.43337	Abx-specific	Mir3473f
MAnorm2_Shared_peak_1827	chr1	106600295	106601638	0.606001	1.86392e-10	7.97058	Shared	Mir3473f
MAnorm2_Shared_peak_1828	chr1	106606380	106607599	0.768011	9.10764e-05	5.96137	Shared	Mir3473f
MAnorm2_Shared_peak_1829	chr1	106612104	106613605	0.114561	0.275007	8.11554	Shared	Mir3473f
MAnorm2_Others_peak_1830	chr1	106618094	106618621	0.480303	0.2115	4.31716	Others	Mir3473f
MAnorm2_Abx-specific_peak_1831	chr1	106620213	106620723	1.26939	2.1321e-05	4.73077	Abx-specific	Mir3473f
MAnorm2_Shared_peak_1832	chr1	106628881	106630037	-0.462065	0.0453951	5.65243	Shared	Mir3473f
MAnorm2_Abx-specific_peak_1833	chr1	106634990	106635390	1.09947	0.0468558	3.13264	Abx-specific	Bcl2
MAnorm2_Shared_peak_1834	chr1	106647064	106648506	0.862777	5.18495e-09	6.70793	Shared	Bcl2
MAnorm2_Others_peak_1835	chr1	106654002	106654393	0.671444	0.274018	3.00864	Others	Bcl2
MAnorm2_Shared_peak_1836	chr1	106662090	106663763	0.0713059	0.756657	6.19089	Shared	Bcl2
MAnorm2_Shared_peak_1837	chr1	106677791	106678898	-0.52252	0.0368465	5.40714	Shared	Bcl2
MAnorm2_Shared_peak_1838	chr1	106687545	106688962	0.514539	2.04743e-05	7.34718	Shared	Bcl2
MAnorm2_Abx-specific_peak_1839	chr1	106695458	106696093	1.08645	0.00159593	4.38792	Abx-specific	Bcl2
MAnorm2_Abx-specific_peak_1840	chr1	106697168	106697639	1.53715	0.000526736	3.635	Abx-specific	Bcl2
MAnorm2_Abx-specific_peak_1841	chr1	106700999	106701607	1.13314	0.00664952	3.86505	Abx-specific	Bcl2
MAnorm2_Abx-specific_peak_1842	chr1	106706753	106707305	1.27586	0.000120103	4.44892	Abx-specific	Bcl2
MAnorm2_Shared_peak_1843	chr1	106711605	106712915	0.0695697	0.516075	8.2135	Shared	Bcl2
MAnorm2_Shared_peak_1844	chr1	106712916	106714347	0.179101	0.0399312	8.46685	Shared	Bcl2
MAnorm2_Others_peak_1845	chr1	106735406	106735764	-0.0381263	0.947536	3.75237	Others	Bcl2
MAnorm2_Shared_peak_1846	chr1	106737874	106738830	-0.35501	0.214588	5.17288	Shared	Kdsr
MAnorm2_Shared_peak_1847	chr1	106758670	106760411	-0.0853174	0.108506	9.98934	Shared	Kdsr
MAnorm2_Shared_peak_1848	chr1	106795776	106797262	-0.159438	0.0329148	8.90609	Shared	Vps4b
MAnorm2_Others_peak_1849	chr1	106815212	106815545	0.164522	0.805282	3.16674	Others	Vps4b
MAnorm2_Shared_peak_1850	chr1	106817915	106818957	0.435758	0.145666	4.99374	Shared	Vps4b
MAnorm2_Shared_peak_1851	chr1	106827248	106828078	-0.371652	0.258553	4.79811	Shared	Vps4b
MAnorm2_Shared_peak_1852	chr1	106866317	106868158	0.266993	0.107637	6.67038	Shared	Serpinb5
MAnorm2_Shared_peak_1853	chr1	106883617	106884001	-0.0241025	0.969541	3.52079	Shared	Serpinb5
MAnorm2_Abx-specific_peak_1854	chr1	107447342	107448120	1.24456	2.06844e-05	4.79215	Abx-specific	Serpinb7
MAnorm2_Con-specific_peak_1855	chr1	107517206	107517958	-1.81536	1.37614e-05	3.75871	Con-specific	Serpinb2
MAnorm2_Shared_peak_1856	chr1	107583151	107584326	-0.0206425	0.959342	4.80995	Shared	Serpinb8
MAnorm2_Others_peak_1857	chr1	107590075	107590558	0.0883074	0.882911	3.56134	Others	Serpinb8
MAnorm2_Shared_peak_1858	chr1	111864104	111865309	-0.561548	4.98411e-13	8.53846	Shared	Dsel
MAnorm2_Shared_peak_1859	chr1	118310465	118312142	-0.00363789	0.978571	7.98253	Shared	Tsn
MAnorm2_Shared_peak_1860	chr1	118321321	118322839	-0.0716053	0.503638	8.20557	Shared	Nifk
MAnorm2_Shared_peak_1861	chr1	118388249	118390184	-0.116456	0.0300694	9.87313	Shared	Clasp1
MAnorm2_Shared_peak_1862	chr1	118398850	118400660	-0.964143	1.76206e-08	6.28851	Shared	Clasp1
MAnorm2_Shared_peak_1863	chr1	118425775	118426288	0.406719	0.334333	4.13223	Shared	2900060B14Rik
MAnorm2_Others_peak_1864	chr1	118426918	118427367	-0.764031	0.0663782	3.97669	Others	2900060B14Rik
MAnorm2_Others_peak_1865	chr1	118440382	118440750	-1.00028	0.198201	2.27627	Others	2900060B14Rik
MAnorm2_Con-specific_peak_1866	chr1	118445492	118446555	-1.83803	1.04173e-09	4.64228	Con-specific	2900060B14Rik
MAnorm2_Abx-specific_peak_1867	chr1	118453445	118453782	1.37884	0.00383992	3.46556	Abx-specific	2900060B14Rik
MAnorm2_Shared_peak_1868	chr1	118458179	118459968	0.0447299	0.508687	9.54986	Shared	2900060B14Rik
MAnorm2_Shared_peak_1869	chr1	118476583	118477676	-0.807547	0.0027892	5.09992	Shared	2900060B14Rik
MAnorm2_Shared_peak_1870	chr1	118497944	118498968	-0.0957061	0.758179	5.32406	Shared	2900060B14Rik
MAnorm2_Con-specific_peak_1871	chr1	118557848	118558936	-2.2675	2.53563e-08	3.78772	Con-specific	Tfcp2l1
MAnorm2_Shared_peak_1872	chr1	118627634	118628533	-0.603468	0.0321793	5.0601	Shared	Tfcp2l1
MAnorm2_Con-specific_peak_1873	chr1	119033804	119034628	-1.05716	0.031314	3.4548	Con-specific	Gli2
MAnorm2_Con-specific_peak_1874	chr1	119053159	119054355	-2.19623	9.26305e-17	4.97739	Con-specific	Gli2
MAnorm2_Con-specific_peak_1875	chr1	119082583	119083920	-1.43058	4.75317e-06	4.58404	Con-specific	Gli2
MAnorm2_Con-specific_peak_1876	chr1	119087474	119088117	-2.01309	3.7995e-05	3.31576	Con-specific	Gli2
MAnorm2_Others_peak_1877	chr1	119420348	119421078	-0.788295	0.0868564	3.70438	Others	Inhbb
MAnorm2_Con-specific_peak_1878	chr1	119421468	119422341	-1.48753	1.31493e-05	4.33989	Con-specific	Inhbb
MAnorm2_Shared_peak_1879	chr1	119456640	119458460	-0.405972	0.0150072	6.54085	Shared	Inhbb
MAnorm2_Others_peak_1880	chr1	119463349	119463851	-0.924165	0.0195131	4.05676	Others	Ralb
MAnorm2_Shared_peak_1881	chr1	119476739	119477626	-0.306774	0.141809	6.03277	Shared	Ralb
MAnorm2_Con-specific_peak_1882	chr1	119484696	119485178	-1.63741	0.000158178	3.68142	Con-specific	Ralb
MAnorm2_Con-specific_peak_1883	chr1	119486958	119487945	-1.47983	2.68719e-09	5.19871	Con-specific	Ralb
MAnorm2_Shared_peak_1884	chr1	119492015	119492855	-0.351547	0.157169	5.53969	Shared	Ralb
MAnorm2_Others_peak_1885	chr1	119498533	119498888	-0.00961416	0.989363	3.23164	Others	Ralb
MAnorm2_Shared_peak_1886	chr1	119504029	119505394	-0.00106156	0.991764	8.82651	Shared	Ralb
MAnorm2_Con-specific_peak_1887	chr1	119517624	119518268	-2.89716	1.17395e-06	2.71019	Con-specific	Tmem185b
MAnorm2_Shared_peak_1888	chr1	119525568	119526819	-0.0160631	0.868802	8.80798	Shared	Tmem185b
MAnorm2_Shared_peak_1889	chr1	119548629	119549125	0.205016	0.643083	4.19347	Shared	3830432H09Rik
MAnorm2_Abx-specific_peak_1890	chr1	119636608	119637229	2.10522	1.01525e-07	3.87854	Abx-specific	Epb41l5
MAnorm2_Shared_peak_1891	chr1	119648131	119649364	0.054772	0.722673	7.31006	Shared	Epb41l5
MAnorm2_Abx-specific_peak_1892	chr1	119713032	119713614	1.82397	0.000983002	3.00658	Abx-specific	Epb41l5
MAnorm2_Shared_peak_1893	chr1	119836360	119838017	0.0342385	0.651779	9.31181	Shared	Ptpn4
MAnorm2_Shared_peak_1894	chr1	119894927	119895575	0.132209	0.750684	4.47355	Shared	Tmem177
MAnorm2_Shared_peak_1895	chr1	119912393	119913876	0.0310713	0.81666	7.82147	Shared	Tmem177
MAnorm2_Con-specific_peak_1896	chr1	119919226	119919649	-1.61574	0.0174855	2.49061	Con-specific	Tmem177
MAnorm2_Others_peak_1897	chr1	119997182	119997520	-0.882897	0.030378	3.98926	Others	Cfap221
MAnorm2_Shared_peak_1898	chr1	120032693	120033794	0.254659	0.283926	5.75532	Shared	Sctr
MAnorm2_Shared_peak_1899	chr1	120055197	120056460	0.900331	3.0145e-13	7.19361	Shared	Tmem37
MAnorm2_Shared_peak_1900	chr1	120056990	120057699	0.465867	0.0521664	5.55125	Shared	Tmem37
MAnorm2_Shared_peak_1901	chr1	120072824	120074467	0.242142	0.0969617	7.03367	Shared	Tmem37
MAnorm2_Shared_peak_1902	chr1	120093311	120094470	-0.0107188	0.972349	5.57389	Shared	Tmem37
MAnorm2_Shared_peak_1903	chr1	120098332	120098978	0.408197	0.30498	4.28034	Shared	Dbi
MAnorm2_Shared_peak_1904	chr1	120099333	120100026	0.793629	0.00549387	4.95355	Shared	Dbi
MAnorm2_Shared_peak_1905	chr1	120120357	120121936	-0.0214174	0.802481	9.10953	Shared	3110009E18Rik
MAnorm2_Others_peak_1906	chr1	120154454	120154806	0.127906	0.887586	2.38032	Others	3110009E18Rik
MAnorm2_Others_peak_1907	chr1	120155197	120155572	-0.30894	0.62193	3.17629	Others	3110009E18Rik
MAnorm2_Abx-specific_peak_1908	chr1	120162257	120162899	1.10208	0.00937254	3.8304	Abx-specific	3110009E18Rik
MAnorm2_Shared_peak_1909	chr1	120174778	120175622	0.795712	0.0146616	4.60547	Shared	3110009E18Rik
MAnorm2_Shared_peak_1910	chr1	120196822	120197939	-0.00120484	0.996615	5.68566	Shared	Steap3
MAnorm2_Shared_peak_1911	chr1	120245322	120246354	0.95878	1.76717e-05	5.56749	Shared	Steap3
MAnorm2_Shared_peak_1912	chr1	120258590	120259432	-0.159533	0.584276	5.35906	Shared	Steap3
MAnorm2_Shared_peak_1913	chr1	120264742	120265933	-0.122578	0.271969	7.93558	Shared	Steap3
MAnorm2_Others_peak_1914	chr1	120293775	120294241	0.811808	0.0313171	4.21689	Others	Steap3
MAnorm2_Others_peak_1915	chr1	120306002	120306365	0.0926738	0.88796	3.29802	Others	C1ql2
MAnorm2_Abx-specific_peak_1916	chr1	120461413	120461907	1.56473	0.000337721	3.67267	Abx-specific	Marco
MAnorm2_Others_peak_1917	chr1	120602399	120603157	-0.778789	0.020327	4.53379	Others	En1
MAnorm2_Shared_peak_1918	chr1	120843814	120844434	0.555106	0.0456472	5.11962	Shared	En1
MAnorm2_Shared_peak_1919	chr1	120845752	120846619	-0.0853351	0.787827	5.29387	Shared	Celrr
MAnorm2_Abx-specific_peak_1920	chr1	121314712	121315616	1.03571	0.00149202	4.54244	Abx-specific	Insig2
MAnorm2_Shared_peak_1921	chr1	121327146	121328485	0.0580468	0.361444	9.63501	Shared	Insig2
MAnorm2_Shared_peak_1922	chr1	121430792	121432172	-0.189238	0.0162768	8.72312	Shared	Ccdc93
MAnorm2_Shared_peak_1923	chr1	121440697	121441747	-0.574594	0.0585345	4.87787	Shared	Ccdc93
MAnorm2_Con-specific_peak_1924	chr1	121453992	121454822	-1.8668	8.82229e-05	3.40207	Con-specific	Ccdc93
MAnorm2_Shared_peak_1925	chr1	121461716	121462841	0.790551	0.00247748	5.19368	Shared	Ccdc93
MAnorm2_Con-specific_peak_1926	chr1	121477196	121479064	-2.87135	2.17998e-50	5.83893	Con-specific	Ccdc93
MAnorm2_Shared_peak_1927	chr1	121567192	121568319	0.0695959	0.538561	8.06965	Shared	Ddx18
MAnorm2_Others_peak_1928	chr1	121607901	121608560	-0.911612	0.0189719	4.10805	Others	Ddx18
MAnorm2_Shared_peak_1929	chr1	125389780	125390744	-0.231201	0.40611	5.38032	Shared	Actr3
MAnorm2_Others_peak_1930	chr1	125412454	125413157	0.175652	0.721712	3.95107	Others	Actr3
MAnorm2_Shared_peak_1931	chr1	125426561	125427265	0.507924	0.0159648	5.86859	Shared	Actr3
MAnorm2_Shared_peak_1932	chr1	125430465	125431343	0.0749152	0.640353	7.1235	Shared	Actr3
MAnorm2_Shared_peak_1933	chr1	125434294	125436275	0.023669	0.729823	9.68128	Shared	Actr3
MAnorm2_Shared_peak_1934	chr1	125441027	125442223	0.581715	1.74698e-07	7.54527	Shared	Actr3
MAnorm2_Shared_peak_1935	chr1	125466135	125468459	0.0989793	0.238563	8.73951	Shared	Actr3
MAnorm2_Shared_peak_1936	chr1	125473265	125474452	0.707782	5.3511e-06	6.60225	Shared	Actr3
MAnorm2_Con-specific_peak_1937	chr1	125501654	125502865	-1.37734	4.84094e-08	5.17094	Con-specific	Slc35f5
MAnorm2_Shared_peak_1938	chr1	125519150	125519821	0.900988	0.00317109	4.74792	Shared	Slc35f5
MAnorm2_Shared_peak_1939	chr1	125525742	125526531	0.79879	0.00614386	4.89975	Shared	Slc35f5
MAnorm2_Shared_peak_1940	chr1	125560024	125561539	0.0227813	0.804686	8.89651	Shared	Slc35f5
MAnorm2_Con-specific_peak_1941	chr1	126591509	126592027	-3.05625	0.00117299	1.47669	Con-specific	Nckap5
MAnorm2_Con-specific_peak_1942	chr1	126737248	126738485	-1.83191	3.26235e-08	4.38219	Con-specific	Nckap5
MAnorm2_Con-specific_peak_1943	chr1	126817090	126818478	-1.15409	2.81159e-10	6.07769	Con-specific	Nckap5
MAnorm2_Con-specific_peak_1944	chr1	126829968	126830856	-1.5929	2.4455e-06	4.35384	Con-specific	Nckap5
MAnorm2_Shared_peak_1945	chr1	127204718	127207114	-0.145564	0.00532804	9.89032	Shared	Mgat5
MAnorm2_Others_peak_1946	chr1	127212236	127212633	0.453507	0.159237	4.79127	Others	Mgat5
MAnorm2_Shared_peak_1947	chr1	127214638	127215496	-0.139388	0.449709	6.59659	Shared	Mgat5
MAnorm2_Shared_peak_1948	chr1	127230290	127231119	-0.0513783	0.824364	6.24944	Shared	Mgat5
MAnorm2_Shared_peak_1949	chr1	127233084	127233760	0.421681	0.000992758	7.23536	Shared	Mgat5
MAnorm2_Shared_peak_1950	chr1	127239312	127240615	-0.461439	0.000510741	7.11808	Shared	Mgat5
MAnorm2_Shared_peak_1951	chr1	127242081	127243366	-0.0379809	0.736442	8.23319	Shared	Mgat5
MAnorm2_Others_peak_1952	chr1	127250641	127251107	-0.417559	0.577117	2.63094	Others	Mgat5
MAnorm2_Shared_peak_1953	chr1	127251487	127252077	-0.441632	0.298433	4.08861	Shared	Mgat5
MAnorm2_Shared_peak_1954	chr1	127270105	127271423	-0.809315	3.03736e-05	5.98009	Shared	Mgat5
MAnorm2_Con-specific_peak_1955	chr1	127291479	127292524	-1.47207	1.20172e-10	5.43035	Con-specific	Mgat5
MAnorm2_Shared_peak_1956	chr1	127296532	127297574	-0.500642	0.00138566	6.66052	Shared	Mgat5
MAnorm2_Shared_peak_1957	chr1	127303979	127304605	-0.516478	0.00338935	6.33688	Shared	Mgat5
MAnorm2_Shared_peak_1958	chr1	127305674	127306782	-0.259413	0.0153218	7.82991	Shared	Mgat5
MAnorm2_Con-specific_peak_1959	chr1	127307974	127309647	-1.213	5.8244e-34	7.75317	Con-specific	Mgat5
MAnorm2_Con-specific_peak_1960	chr1	127315114	127316409	-1.36644	5.04546e-20	6.61808	Con-specific	Mgat5
MAnorm2_Shared_peak_1961	chr1	127319594	127320508	0.030848	0.87017	6.88412	Shared	Mgat5
MAnorm2_Shared_peak_1962	chr1	127321598	127323103	-0.129039	0.339555	7.42285	Shared	Mgat5
MAnorm2_Con-specific_peak_1963	chr1	127331483	127331878	-1.1012	0.0181188	3.58218	Con-specific	Mgat5
MAnorm2_Con-specific_peak_1964	chr1	127338493	127339258	-1.52641	2.38636e-05	4.18243	Con-specific	Mgat5
MAnorm2_Shared_peak_1965	chr1	127344534	127346124	-0.740922	1.09525e-09	7.2649	Shared	Mgat5
MAnorm2_Shared_peak_1966	chr1	127348574	127349445	-0.232751	0.314417	5.85079	Shared	Mgat5
MAnorm2_Con-specific_peak_1967	chr1	127362959	127364386	-2.28174	3.26517e-48	6.43934	Con-specific	Mgat5
MAnorm2_Others_peak_1968	chr1	127409366	127409765	-0.87443	0.0123296	4.39895	Others	Mgat5
MAnorm2_Others_peak_1969	chr1	127424616	127425669	-0.847917	0.00471278	4.80874	Others	Mgat5
MAnorm2_Con-specific_peak_1970	chr1	127441675	127444130	-2.51853	2.12937e-35	5.70134	Con-specific	Tmem163
MAnorm2_Con-specific_peak_1971	chr1	127458720	127459764	-1.01997	4.85691e-05	5.24148	Con-specific	Tmem163
MAnorm2_Shared_peak_1972	chr1	127484386	127485243	-0.721115	0.00837542	5.09345	Shared	Tmem163
MAnorm2_Others_peak_1973	chr1	127496951	127497605	0.242216	0.578884	4.19054	Others	Tmem163
MAnorm2_Shared_peak_1974	chr1	127500189	127501112	0.732978	0.00164284	5.51704	Shared	Tmem163
MAnorm2_Shared_peak_1975	chr1	127512657	127515177	0.491621	0.000152803	7.16406	Shared	Tmem163
MAnorm2_Others_peak_1976	chr1	127578019	127578389	0.952031	0.118526	2.91978	Others	Tmem163
MAnorm2_Shared_peak_1977	chr1	127625170	127627118	-0.290456	0.0946794	6.52543	Shared	Tmem163
MAnorm2_Abx-specific_peak_1978	chr1	127637673	127638795	1.36684	5.98429e-07	4.95059	Abx-specific	Tmem163
MAnorm2_Con-specific_peak_1979	chr1	127661988	127663023	-1.0307	0.000380441	4.85463	Con-specific	Tmem163
MAnorm2_Shared_peak_1980	chr1	127676786	127678621	0.261313	0.0402267	7.36614	Shared	Tmem163
MAnorm2_Shared_peak_1981	chr1	127679549	127679970	0.183053	0.597926	4.86455	Shared	Tmem163
MAnorm2_Shared_peak_1982	chr1	127773485	127774837	0.0164348	0.826415	9.53071	Shared	Ccnt2
MAnorm2_Shared_peak_1983	chr1	127780940	127781925	0.520302	0.067104	5.07913	Shared	Ccnt2
MAnorm2_Shared_peak_1984	chr1	127796004	127797091	0.735127	1.10515e-09	7.28694	Shared	Ccnt2
MAnorm2_Others_peak_1985	chr1	127812888	127813550	0.747106	0.0519743	4.18938	Others	Map3k19
MAnorm2_Shared_peak_1986	chr1	127829805	127831056	-0.148001	0.311344	7.17781	Shared	Map3k19
MAnorm2_Others_peak_1987	chr1	127849838	127850549	-0.625352	0.112588	4.17512	Others	Map3k19
MAnorm2_Shared_peak_1988	chr1	127858901	127859667	0.914697	0.000940384	5.00911	Shared	Rab3gap1
MAnorm2_Shared_peak_1989	chr1	127868466	127869650	0.236381	0.0017415	8.78265	Shared	Rab3gap1
MAnorm2_Others_peak_1990	chr1	127953914	127954375	0.407411	0.358272	4.00101	Others	Rab3gap1
MAnorm2_Shared_peak_1991	chr1	127978036	127978568	0.70508	0.0585136	4.28725	Shared	Rab3gap1
MAnorm2_Shared_peak_1992	chr1	127981715	127982784	0.901455	0.00128285	4.97971	Shared	Rab3gap1
MAnorm2_Others_peak_1993	chr1	127990129	127990779	-0.114921	0.835665	3.73984	Others	Zranb3
MAnorm2_Others_peak_1994	chr1	128076937	128077293	0.549005	0.198947	4.00349	Others	Zranb3
MAnorm2_Shared_peak_1995	chr1	128102394	128103966	0.00750965	0.899279	10.3027	Shared	R3hdm1
MAnorm2_Con-specific_peak_1996	chr1	128153481	128154200	-2.51478	9.75373e-06	2.86437	Con-specific	R3hdm1
MAnorm2_Con-specific_peak_1997	chr1	128221627	128222755	-2.00463	2.53412e-31	6.17803	Con-specific	Mir128-1
MAnorm2_Con-specific_peak_1998	chr1	128227213	128228072	-1.46855	0.000529102	3.76585	Con-specific	Ubxn4
[truncated: 57,296 more rows]

## Sheet: Supplementary Data-5
	Supplementary Data-5. Sequences of primers used in this study.
	Gene name	Forward primer (5’→3’)	Reverse primer (5’→3’)
	β-actin	CGTGCGTGACATCAAAGAGAAG	CGTTGCCAATAGTGATGACCTG
	Il5	CGTGGGGGTACTGTGGAAAT	AATCCAGGAACTGCCTCGTC
	Il13	TGCCATCTACAGGACCCAGA	CTCATTAGAAGGGGCCGTGG
	Ifnb1	CGTGGGAGATGTCCTCAACT	AGATCTCTGCTCGGACCACC
	Ifnar1	AGCCACGGAGAGTCAATGG	GCTCTGACACGAAACTGTGTTTT
	Irf7	GAGACTGGCTATTGGGGGAG	GACCGAAATGCTTCCAGGG
	Stat1	TCACAGTGGTTCGAGCTTCAG	GCAAACGAGACATCATAGGCA
	Stat2	TCCTGCCAATGGACGTTCG	GTCCCACTGGTTCAGTTGGT
	Mx1	GACCATAGGGGTCTTGACCAA	AGACTTGCTCTTTCTGAAAAGCC
	Isg15	GGTGTCCGTGACTAACTCCAT	TGGAAAGGGTAAGACCGTCCT
	Isg20	TCTTGGGGGTTGGAGGATG	CGGAGGTAGAAAGGGCGTC
	Gpr41	TTCTGAGCGTGGCCTATCCA	AGACTACACTGACCAGACCAG
	Gpr43	CTTGATCCTCACGGCCTACAT	CCAGGGTCAGATTAAGCAGGAG
	Gpr109a	CTGGAGGTTCGGAGGCATC	TCGCCATTTTTGGTCATCATGT
	Hdac9	GCAGCATCAAGCACAACTCC	TGCCACTGCCTTTTCTCGTC
	Gata3	CTCGGCCATTCGTACATGGAA	GGATACCTCTGCACCGTAGC
