# Supplementary material for: Maternal antibiotic exposure enhances ILC2 activation in neonates via downregulation of IFN1 signaling
Source: Nat Commun. 2023 Dec 14;14:8332. doi: 10.1038/s41467-023-43903-x (PMC10721923; doi:10.1038/s41467-023-43903-x)
Supplement: Supplementary file 6 — Source Data [file 41467_2023_43903_MOESM6_ESM.xlsx]

## Sheet: Fig1b
	CD45+ Lin- CD90.2+ (%)
	Con	Abx	FMT
	0.34	1.22	1.09
	0.42	1.42	0.87
	0.43	1.36	0.74
	0.26	1.08	0.71
	0.25	0.88	0.6
	Con vs. Abx
	P value	<0.001
	P value summary	***
	Significantly different (P < 0.05)?	Yes
	Abx vs. FMT
	P value	<0.01
	P value summary	**
	Significantly different (P < 0.05)?	Yes

## Sheet: Fig1c
	Ki-67+ ILC2 (%)					IL-5+ IL-13+ ILC2 (%)
	Con	Abx	FMT			Con	Abx	FMT
	26	78	56			42	74	52
	24	74	58			40	64	45
	42	72	49			34	68	43
	36	64	46			29	65	37
	34	58	39			27	56	36
Abx vs. Con					Abx vs. Con
P value	<0.001				P value	<0.0001
P value summary	***				P value summary	****
Significantly different (P < 0.05)?	Yes				Significantly different (P < 0.05)?	Yes
Abx vs. FMT					Abx vs. FMT
P value	0.0044				P value	0.0006
P value summary	**				P value summary	***
Significantly different (P < 0.05)?	Yes				Significantly different (P < 0.05)?	Yes

## Sheet: Fig1d
	EOS (×104) / Lung
	Con	Abx	FMT
	0.52	1.38	0.86
	0.45	1.28	0.72
	0.42	1.24	0.69
	0.32	1.12	0.58
	0.24	1	0.55
Abx vs. Con
P value	<0.0001
P value summary	****
Significantly different (P < 0.05)?	Yes
Abx vs. FMT
P value	0.0003
P value summary	***
Significantly different (P < 0.05)?	Yes

## Sheet: Fig1e
	IL-5 (pg/mL)					IL-13 (pg/mL)
	Group	450nm CD value	IL-5（pg/mL）			Group	450nm CD value	IL-13（pg/mL）
	Con-1	0.275	55.166			Con-1	0.177	45.106
	Con-2	0.305	65.9228			Con-2	0.154	35.075
	Con-3	0.255	47.9948			Con-3	0.147	32.0221
	Con-4	0.21	31.8596			Con-4	0.138	28.0969
	Con-5	0.244	44.0506			Con-5	0.133	25.9163
	Abx-1	0.328	74.1697			Abx-1	0.307	101.803
	Abx-2	0.526	145.165			Abx-2	0.291	94.8248
	Abx-3	0.492	132.974			Abx-3	0.273	86.9745
	Abx-4	0.459	121.141			Abx-4	0.259	80.8687
	Abx-5	0.389	96.0418			Abx-5	0.257	79.9964
	FMT-1	0.39	96.4004			FMT-1	0.239	72.1461
	FMT-2	0.336	77.0382			FMT-2	0.216	62.1151
	FMT-3	0.302	64.8471			FMT-3	0.207	58.1899
	FMT-4	0.355	83.8508			FMT-4	0.179	45.9783
	FMT-5	0.294	61.9786			FMT-5	0.17	42.0531
Abx vs. Con					Abx vs. Con
P value	0.0017				P value	<0.0001
P value summary	**				P value summary	****
Significantly different (P < 0.05)?	Yes				Significantly different (P < 0.05)?	Yes
Abx vs. FMT					Abx vs. FMT
P value	0.0319				P value	0.0014
P value summary	*				P value summary	**
Significantly different (P < 0.05)?	Yes				Significantly different (P < 0.05)?	Yes

## Sheet: Fig 1f
	Histological Score
	Con	Abx	FMT
	0	3	2
	0	3	2
	1	4	1
	1	4	1
	0	4	2
Abx vs. Con
P value	<0.0001
P value summary	****
Significantly different (P < 0.05)?	Yes
Abx vs. FMT
P value	0.0004
P value summary	***
Significantly different (P < 0.05)?	Yes

## Sheet: Fig1g
	CD45+ Lin- CD90.2+ (%)					ILC2 (×103) / Lung
	SPF	GF	Co-housing			SPF	GF	Co-housing
	0.54	1.22	0.74			0.775	4.06	2.79
	0.28	1.04	0.66			0.83	3.56	2.17
	0.42	1.42	0.62			1.13	3.44	2.23
	0.32	1.36	0.85			1.225	2.84	1.87
	0.36	0.84	0.58			0.87	2.87	1.925
SPF vs. GF
P value	0.0001				P value	<0.0001
P value summary	***				P value summary	****
Significantly different (P < 0.05)?	Yes				Significantly different (P < 0.05)?	Yes
GF vs. Co-housing					GF vs. Co-housing
P value	0.0032				P value	0.0034
P value summary	**				P value summary	**
Significantly different (P < 0.05)?	Yes				Significantly different (P < 0.05)?	Yes

## Sheet: Fig1h
	Ki-67+ ILC2 (%)					IL-5+ IL-13+ ILC2 (%)
	SPF	GF	Co-housing			SPF	GF	Co-housing
	42	74	55			24.6	78.3	52.8
	44	72	49			33.9	66.5	44.6
	38	62	47			38.5	64.9	48.5
	36	59	41			42.6	55.6	37.4
	26	56	39			27.4	57.4	32.9
SPF vs. GF					SPF vs. GF
P value	0.0004				P value	0.0003
P value summary	***				P value summary	***
Significantly different (P < 0.05)?	Yes				Significantly different (P < 0.05)?	Yes
GF vs. Co-housing					GF vs. Co-housing
P value	0.0039				P value	0.0043
P value summary	**				P value summary	**
Significantly different (P < 0.05)?	Yes				Significantly different (P < 0.05)?	Yes

## Sheet: Fig1i
	EOS (×104) / Lung
	SPF	GF	Co-housing
	0.65	1.75	1.15
	0.55	1.65	1.11
	0.47	1.54	0.92
	0.44	1.47	0.89
	0.36	1.28	0.81
SPF vs. GF
P value	<0.0001
P value summary	****
Significantly different (P < 0.05)?	Yes
GF vs. Co-housing
P value	0.0006
P value summary	***
Significantly different (P < 0.05)?	Yes

## Sheet: Fig1j
	Histological Score
	SPF	GF	Co-housing
	0	2	1
	0	3	2
	1	3	2
	1	4	2
	0	4	1
SPF vs. GF
P value	0.0002
P value summary	***
Significantly different (P < 0.05)?	Yes
GF vs. Co-housing
P value	0.0072
P value summary	**
Significantly different (P < 0.05)?	Yes

## Sheet: Fig2b
			EOS (x104) / Lung
			Con				Abx
		Rorα fl/fl	0.5	0.4	0.28	0.36	1.22	0.84	0.96	1.05
		Il7CreRorαfl/fl	0.22	0.16	0.15	0.12	0.23	0.26	0.11	0.18
	Rorα fl/fl group
	Abx vs.Con
	P value	0.0005
	P value summary	***
	Significantly different (P < 0.05)?	Yes
	Con group
	Rorα fl/fl vs. Il7CreRorαfl/fl
	P value	0.0045
	P value summary	**
	Significantly different (P < 0.05)?	Yes

[truncated: 61 more sheets: Fig2c, Fig2d, Fig2f, Fig2g, Fig2h, Fig2i, Fig3b, Fig3c, Fig3d, Fig3e, Fig3f, Fig4d, Fig4e, Fig4f, Fig4g, Fig4h, Fig4i, Fig5b, Fig5c, Fig5d …]
